# Supplementary material for: Emerging pathogens in urinary tract infections: virulence and phenotypic characterization of Pseudomonas aeruginosa strains
Source: mSphere. 2026 May 13;11(6):e00151-26. doi: 10.1128/msphere.00151-26 (PMC13317196; doi:10.1128/msphere.00151-26)
Supplement: Supplemental Data Sets — Data sets S1–S8. [file msphere.00151-26-s0002.xlsx]

## Sheet: Dataset S1. ST Typing
Dataset S1. MLST allelic profiles for 55 P. aeruginosa urinary isolates included in this study.
Strain	Sequence Type	Allele
		acsA	aroE	guaA	mutL	nuoD	ppsA	trpE
SL12	244	17	5	12	3	14	4	7
SL53	Novel	17	5	94*	3	14	4	7
SL57	1197	5	8	119	6	12	6	3
SL63	274	23	5	11	7	1	12	7
SL81	2629	28	20	94	3	1	4	10
SL95	487	11	5	6	18	4	15	19
SL101	Novel	148	3	1	3	1	124	181
SL105	Novel	6	4	62	66	48	6	26
SL112	2932	11	19	19	3	4	4	3
SL145	244	17	5	12	3	14	4	7
SL150	5080	39	5	36	72	1	42	19
SL153	2680	6	130	1	5	4	4	17
SL157	298	18	4	13	3	1	17	13
SL158	485	11	76	5	3	61	14	3
SL192	2555	13	4	9	3	1	6	9
SL195	697	17	24	37	5	3	7	25
SL202	233	16	5	30	11	4	31	41
SL210	Novel	17	89*	37	5	3	7	25
SL219	Novel	125	89*	11	7	1	12	7
SL280	Novel	6	5	5	3	3	6	11*
SL283	1229	28	5	11	11	4	15	7
SL303	298	18	4	13	3	1	17	13
SL333	2652	40	5	30	3	3	4	14
SL339	179	36	27	28	3	4	13	7
SL399	Novel	15	17	94	11	4	4	10
SL400	446	18	4	5	3	1	17	13
SL401	Novel	28	3	11	3	85	42	91
SL406	27	6	5	6	7	4	6	7
SL465	2948	16	5	36	3	4	13	14
SL498	2900	11	8	6	5	1	13	14
SL585	198	11	5	11	11	3	27	7
SL629	1667	17	143	6	1	4	7	9
SL630	Novel	23	5	11	7	1	262*	7
SL679	633	125	5	6	3	4	13	23
SL708	633	125	5	6	3	4	13	23
SL731	2633	11	177	11	18	3	4	3
SL732	1033	11	22	5	3	61	14	3
SL736	Novel	11	5	6	3	3	7	47
SL754	782	15	3	3	11	1	15	1
SL771	390	39	5	1	3	4	46	56
SL782	4759	11	5	11	3	73	4	14
SL819	446	18	4	5	3	1	17	13
SL837	Novel	113	5	30	11	4	31	7
SL867	Novel	28	5	226	2	1	4	10
SL889	Novel	113	5	30	11	4	31	7
SL897	2406	29	8	36	67	1	6	3
SL898	234	1	5	11	3	4	10	3
SL954	Novel	17	20	6	34	3	6	19
SL961	Novel	11	129	1	3	4	6	3
SL962	Novel	17	57	7	3	4	4	1
SL979	Novel	32	4	5	13	1	7*	4
SL980	Novel	6	5	122	3	4	6	7
SL1021	505	6	20	1	11	4	4	2
SL1062	Novel	17	20	6	34	3	6	19
SL1090	1074	6	130	1	4	2	4	17
*imperfect match

## Sheet: Dataset S2. MDR XDR
Dataset S2. Multidrug-resistant (MDR) and extensively drug-resistant (XDR) classifications.
Strain	MDR/XDR	fluoroquinolone	cephalosporin		monobactam	B-lactam	carbapenem	aminoglycoside
		levofloxacin	ceftazidime	cefepime	aztreonam	piperacillin	meropenem	amikacin	gentamicin	tobramycin
SL12	No	S	S	S	S	S	S	S	S	S
SL53	No	S	S	S	S	S	S	S	S	S
SL57	No	S	S	S	S	S	S	S	S	S
SL63	XDR	R	R	I	I	I	S	S	S	S
SL81	No	S	S	S	S	S	S	S	S	S
SL95	No	I	S	S	S	S	S	S	S	S
SL101	MDR	S	R	I	S	I	S	S	S	S
SL105	MDR	R	S	I	S	I	S	S	S	S
SL112	No	S	S	S	S	S	S	S	S	S
SL145	No	R	S	S	S	S	S	S	S	S
SL150	No	S	S	S	S	S	S	S	S	S
SL153	No	R	S	S	S	S	S	S	S	S
SL157	No	R	S	S	S	S	S	S	S	S
SL158	No	R	S	S	S	S	S	S	S	S
SL192	No	S	S	S	S	S	S	S	S	S
SL195	XDR	R	S	R	I	I	S	S	S	S
SL202	No	S	S	S	S	S	S	S	S	S
SL210	XDR	R	S	R	I	I	S	S	S	S
SL219	No	S	S	S	S	S	S	S	S	S
SL280	MDR	R	S	R	S	I	S	S	S	S
SL283	MDR	S	R	R	R	S	R	S	S	S
SL303	No	S	S	S	S	S	S	S	S	S
SL333	No	S	S	S	S	S	S	S	S	S
SL339	No	R	S	S	S	S	S	S	S	S
SL399	No	S	S	S	S	S	S	S	S	S
SL400	No	S	S	S	S	S	S	S	S	S
SL401	No	S	S	S	S	S	S	S	S	S
SL406	No	S	S	S	S	S	S	S	S	S
SL465	No	S	S	S	S	S	S	S	S	S
SL498	No	S	S	S	S	S	S	S	S	S
SL585	No	I	S	S	S	S	S	S	S	S
SL629	No	S	S	S	S	S	S	S	S	S
SL630	No	S	S	S	S	S	S	S	S	S
SL679	No	S	S	S	S	S	S	S	S	S
SL708	No	S	S	S	S	S	S	S	S	S
SL731	XDR	I	S	R	I	I	I	S	S	S
SL732	No	S	S	S	S	S	S	S	S	S
SL736	MDR	R	S	R	S	S	R	S	S	S
SL754	No	R	S	S	S	S	S	S	S	S
SL771	No	S	S	S	S	S	S	S	S	S
SL782	No	S	S	S	S	S	S	S	S	S
SL819	No	S	S	S	S	S	S	S	S	S
SL837	No	S	S	S	S	S	S	S	S	S
SL867	MDR	R	S	I	S	S	I	S	S	S
SL889	No	S	S	S	S	S	S	S	S	S
SL897	No	S	S	S	S	S	S	S	S	S
SL898	No	S	S	S	S	S	S	S	S	S
SL954	MDR	R	S	R	S	I	S	S	S	S
SL961	No	S	I	S	S	I	S	S	S	S
SL962	No	S	S	S	S	S	S	S	S	S
SL979	No	S	S	S	S	S	S	S	S	S
SL980	XDR	R	S	R	S	I	R	S	S	S
SL1021	No	S	S	S	S	S	S	S	S	S
SL1062	MDR	R	S	R	S	I	S	S	S	S
SL1090	No	S	S	I	S	I	S	S	S	S

## Sheet: Dataset S3. QRDR mutations
Dataset S3. Quinolone resistance-determining region (QRDR) mutations.
Strain	GryA T83I	GyrA D87	ParC S87	ParC E91
SL12	-	-	-	-
SL53	-	-	-	-
SL57	-	-	-	-
SL63	T→I	-	-	-
SL81	-	-	-	-
SL95	-	-	-	-
SL101	-	-	-	-
SL105	-	-	-	-
SL112	-	-	-	-
SL145	-	-	-	-
SL150	-	-	-	-
SL153	T→I	-	-	E→K
SL157	-	-	-	-
SL158	-	-	-	-
SL192	-	-	-	-
SL195	T→I	-	-	-
SL202	-	-	-	-
SL210	T→I	-	-	-
SL219	-	-	-	-
SL280	-	-	-	-
SL283	-	-	-	-
SL303	-	-	-	-
SL333	-	-	-	-
SL339	T→I	-	-	-
SL399	-	-	-	-
SL400	-	-	-	-
SL401	-	-	-	-
SL406	-	-	-	-
SL465	-	-	-	-
SL498	-	-	-	-
SL585	-	-	-	-
SL629	-	-	-	-
SL630	-	-	-	-
SL679	-	-	-	-
SL708	-	-	-	-
SL731	-	-	-	-
SL732	-	-	-	-
SL736	-	-	-	-
SL754	-	-	-	-
SL771	-	-	-	-
SL782	-	-	-	-
SL819	-	-	-	-
SL837	-	-	-	-
SL867	-	-	-	-
SL889	-	-	-	-
SL897	-	-	-	-
SL898	-	-	-	-
SL954	T→I	-	-	-
SL961	-	-	-	-
SL962	-	-	-	-
SL979	-	-	-	-
SL980	T→I	-	-	-
SL1021	-	-	-	-
SL1062	T→I	-	-	-
SL1090	-	-	-	-

## Sheet: Dataset S4. Phenotype Assays
Dataset S4. Raw phenotype data.
Strain	Motility			CAS			Blood hemolysis			Biofilm in LB			Growth in HU			Growth in LB
	Average diameter (mm)	Standard Deviation (SD)	n	Average halo diameter (mm)	Standard Deviation (SD)	n	Average zone of inhibition (mm)	Standard Deviation (SD)	n	Average absorbance (OD490)	Standard Deviation (SD)	n	Average AUC	Standard Deviation (SD)	n	Average AUC	Standard Deviation (SD)	n
SL12	8.025	3.239	4	19.3	0.9747	5	9.75	2.363	4	0.068	0.06843	5	10.05	3.315	6	44.58	8.718	6
SL53	36.425	3.052	4	18.5	0.5774	4	13.38	1.377	4	0.1896	0.1213	5	6.551	1.004	6	52.71	7.252	6
SL57	31.34	5.294	5	21.4	1.14	5	13.9	3.343	5	0.199	0.04723	4	4.085	1.735	5	46.75	3.562	5
SL63	13.075	12.8	8	20.6	2.51	5	8.875	0.8539	4	0.1873	0.1606	4	8.846	3.659	5	40.03	8.239	5
SL81	30.575	2.54	4	17.4	1.517	5	15	0	3	0.2108	0.08816	4	5.005	1.118	5	52.64	3.146	5
SL95	3.767	2.25	3	23.167	1.041	3	12.5	1.803	3	0.047	0.02751	3	12.42	4.11	3	23.12	5.661	3
SL101	40.3	2.646	3	21	0.5	3	13	3.912	6	0.2793	0.1328	3	6.201	0.4984	3	57.7	6.394	3
SL105	29.1	9.521	4	21	1.62	5	10	2	3	0.2433	0.01888	3	6.785	0.6706	3	53.01	4.476	3
SL112	32.2	2.594	3	21.167	0.5774	3	13.83	1.041	3	0.1356	0.1862	3	5.371	0.3593	3	50.2	0.8795	3
SL145	12.367	1.155	3	19.833	0.2887	3	13.5	0.5	3	0.3273	0.08985	3	8.77	2.307	3	48.26	7.188	3
SL150	29.68	7.875	5	18.667	0.5774	3	14	0	3	0.1316	0.1568	3	6.735	1.12	4	56.5	10.65	4
SL153	2.333	0.3512	3	18.833	1.607	3	8	1.732	3	0.07533	0.09434	4	16.28	2.58	6	31.12	9.903	6
SL157	24.25	2.787	4	20.5	0.866	3	10.67	0.7638	3	0.023	0.01735	3	4.927	1.413	4	39.04	7.304	4
SL158	1.467	0.4619	3	16.5	1.732	4	10.2	2.019	5	0.035	0.02166	3	13.59	3.943	4	36.69	6.543	4
SL192	31.767	0.9238	3	18.75	2.102	4	15.5	1.803	3	0.1938	0.02018	4	6.178	2.381	7	42.16	10.83	8
SL195	32.2	1.652	3	18	1.803	3	10.83	1.443	3	0.158	0.2936	3	4.592	0.5179	3	48.54	4.648	4
SL202	34.767	3.325	3	16.333	0.7638	3	11.67	0.5774	3	0.1536	0.2729	3	5.99	0.2128	3	60.05	8.004	4
SL210	34.767	2.838	3	15.667	0.7638	3	11.33	0.2887	3	0.1336	0.07515	3	5.779	0.2482	4	55.37	5.726	4
SL219	36.333	2.97	3	15.333	1.528	3	13.33	1.155	3	0.1646	0.1745	3	6.382	0.9215	4	60.51	8.194	4
SL280	31.567	1.858	3	17.75	1.936	4	14.25	0.866	4	0.1398	0.1117	5	6.871	2.062	7	46.46	9.345	7
SL283	32.567	1.804	3	20.333	1.155	3	16.4	2.679	5	0.4117	0.2007	3	6.917	2.444	3	54.57	5.791	3
SL303	26.225	1.754	4	19.5	0.866	3	9.833	0.2887	3	0.5775	0.2267	4	7.95	1.576	4	48.12	0.5491	4
SL333	32.9	0.1732	3	20	1.414	4	16.25	2.466	4	0.4453	0.1258	4	7.854	2.054	4	55.61	4.617	4
SL339	2.667	0.3512	3	19.167	0.7638	3	14.25	1.848	4	0.1295	0.05587	4	9.839	2.765	4	50.79	3.236	4
SL399	30.4	10.69	5	17.667	0.5774	3	14.33	2.021	3	0.0635	0.1179	4	7.529	1.363	6	45.37	3.259	6
SL400	28.62	7.648	5	19.333	0.5774	3	16	2.179	3	0.3562	0.5588	4	6.177	0.3539	4	49.33	7.695	4
SL401	33.7	9.187	6	20	0	3	15.25	2.598	4	0.2036	0.1779	3	8.52	1.094	3	61.17	4.598	3
SL406	20.767	5.036	3	20	0.5	3	16.7	2.197	5	0.04133	0.06385	3	8.686	0.8242	3	45.51	4.003	3
SL465	29.15	2.903	4	18.5	0.866	3	10.83	0.5774	3	0.962	0.7328	5	5.585	1.465	7	48.66	17.69	7
SL498	22.567	2.228	3	18.833	0.5774	3	11.7	2.11	5	0.4393	0.2203	3	6.726	1.186	3	49.41	6.354	3
SL585	32.4	1.82	4	20.833	0.7638	3	15.5	0.866	3	0.2977	0.06995	3	7.237	0.7937	3	54.96	11.25	3
SL629	34.6	0.8042	4	20.125	1.031	4	15.6	2.191	5	0.192	0.1721	3	8.246	1.068	3	60.79	9.263	3
SL630	27.32	4.665	5	17.875	0.4787	4	11	0.8165	4	0.3093	0.1286	3	7.889	0.1148	3	61.06	7.692	3
SL679	22.333	5.488	3	18.667	0.7638	3	9.833	0.7638	3	0.2622	0.1031	3	6.224	0.9203	3	51.68	9.475	3
SL708	19.34	4.947	5	19.667	1.528	3	13.17	2.309	3	0.051	0.02886	4	7.188	1.614	6	54.26	12.59	6
SL731	7.333	1.422	3	20.833	0.7638	3	11.33	0.7638	3	0.1108	0.1008	4	18.07	7.567	4	43.75	7.58	4
SL732	31.025	6.472	4	19.5	0.866	3	14	2.415	4	0.455	0.123	3	7.128	0.8819	3	53.52	4.572	3
SL736	22.6	4.695	4	19.167	0.7638	3	7.667	0.5774	3	0.1084	0.1419	3	7.261	1.07	3	58.11	13.27	3
SL754	36.1	0.8544	3	18.833	0.5774	3	20	0.5	3	0.02733	0.03004	3	7.713	0.06416	3	49.63	7.84	3
SL771	12	1.3	3	19.167	0.2887	3	11.5	0.5774	4	0.08775	0.07567	4	6.056	0.4857	6	39.99	2.334	6
SL782	42.767	2.248	3	16.167	0.2887	3	15.5	0.866	3	0.035	0.01015	3	9.217	1.69	3	37.3	1.017	3
SL819	32	1.3	3	21.167	0.2887	3	20.67	0.2887	3	0.08175	0.05752	4	6.177	1.403	6	40.54	3.236	6
SL837	32.233	2.136	3	17.167	1.155	3	11.33	0.5774	3	0.1593	0.04148	3	8.008	1.292	3	42.8	2.622	3
SL867	34.4	3.667	4	18.833	1.155	3	10	0	4	0.05383	0.0755	4	5.354	1.434	5	37.58	3.899	5
SL889	23.7	0	3	15.833	1.041	3	10.83	0.7638	3	0.01567	0.009504	3	8.302	0.9974	3	42.24	3.711	3
SL897	27.233	0.5033	3	19.5	0.866	3	20.5	1.658	5	0.025	0.002646	3	10.64	0.5254	3	41.6	2.54	3
SL898	41.65	2.613	4	15.667	0.5774	3	17	1.837	5	0.02367	0.005508	3	9.428	1.279	3	47.64	8.448	3
SL954	40.1	1.852	3	17.5	0.866	3	13.4	2.275	5	0.043	0.005196	3	8.307	0.3909	3	43.44	2.708	3
SL961	39.8	0.8544	3	17.833	0.2887	3	13.17	0.2887	3	0.04633	0.0189	3	9.826	0.4831	3	47.79	5.037	3
SL962	46.333	1.193	3	16.5	1.225	4	14.33	0.7638	3	0.208	0.02234	3	9.977	0.7808	3	46.02	2.513	3
SL979	40.333	0.5774	3	17.625	1.315	4	16.1	1.673	5	0.06	0.03315	3	9.128	0.6102	3	38.59	1.633	3
SL980	30.333	3.867	3	19.833	1.041	3	11.33	0.5774	3	0.01767	0.007767	3	7.712	0.6059	3	29.57	24.93	3
SL1021	41.167	2.676	6	19.5	1.871	4	13.08	1.429	6	0.044	0.02848	3	6.85	0.7747	3	43.85	1.153	3
SL1062	40	1	3	20.833	0.7638	3	12.5	1.291	4	0.03233	0.07306	3	6.142	1.048	3	41.54	1.888	3
SL1090	17.8	4.531	3	23.33	0.6506	3	8	0.561	3	0.694	1.196	3	3.822	1.808	3	38.41	10.83	3
PA01	38.8	5.862	9	19.286	0.2673	7	13.5	1.61	12	0.1023	0.043	8	7.158	1.4	9	43.98	5.706	10
PA103	1	0.2182	20	18.578	1.377	27	8.796	1.631	27	0.09655	0.0544	20	10.59	3.707	21	31.95	9.519	21
ATCC 27853	17.239	3.429	18	20.036	0.4986	14	14.06	2.543	18	0.3029	0.2283	14	7.278	1.852	16	47.01	8.77	16

## Sheet: Dataset S5. Assembly polishing
Dataset S5. Pre- and post-polishing assembly metrics for eight poor quality genomes.
Strain Name	Assembly Stage	Genome Quality	Contigs	Size	GC Content	Contig L50	Contig N50	CDS	Coarse Consistency	Fine Consistency	CheckM Completeness	CheckM Contamination	Genome Quality Flags
SL53	initial	Poor	2465	7255520	66.3411	141	15904	8658	100	83.2	99.5	30.2	Too many contigs;High CDS count
SL53	polished	Good	468	6647580	66.228	70	28312	6615	99.6	93.4	99.2	9.8
SL339	initial	Poor	1403	7244523	66.1495	72	30496	7769	99.7	91.6	99.1	17.4	Too many contigs
SL339	polished	Good	254	6603088	66.4243	31	70757	6412	98.4	96.2	97.7	4.1
SL280	initial	Poor	1199	6742730	66.5442	65	31237	7216	99.7	89.8	99.1	16.9	Too many contigs
SL280	polished	Good	261	6838200	66.5894	42	48196	6644	99.2	90.9	98.5	10.5
SL219	initial	Poor	2845	7073330	66.6478	152	14023	8792	99.8	82.1	99.5	33.3	Too many contigs;High CDS count
SL219	polished	Good	384	6559675	66.5905	72	28616	6399	99.9	95	99.3	9.5
SL210	initial	Poor	3824	7444915	66.5916	201	10321	9966	99.9	75.1	99.2	41	Too many contigs;High CDS count
SL210	polished	Good	660	6776385	66.4792	115	18084	6879	99.9	87.8	98.9	16.5
SL192	initial	Poor	3818	7843815	66.5548	180	11895	10372	99.8	74.1	99	40.3	Too many contigs;High CDS count
SL192	polished	Poor	1568	5442729	66.1577	350	4745	6461	96.5	86.2	93.6	13.7	Low contig N50;Too many contigs
SL158	initial	Poor	1095	6982621	66.4617	51	40244	7296	99.7	90.6	99.3	15.9	Too many contigs
SL158	polished	Good	372	6732127	66.4494	63	34094	6530	98.7	92.3	98.1	9.4
SL157	initial	Poor	1553	7400941	66.226	82	26054	8185	99.9	85.9	99	24.3	Too many contigs;High CDS count
SL157	polished	Good	427	7010624	66.3439	66	31764	6964	99.6	91.7	98.7	12.4

## Sheet: Dataset S6. Final assemblies
Dataset S5. Assembly metrics for 55 final genome assemblies.
Strain Name	BV-BRC Genome ID	BioProject Accession	BioSample Accession	Contigs	Size	GC Content	Contig L50	Contig N50	CDS	Coarse Consistency	Fine Consistency	CheckM Completeness	CheckM Contamination
SL12	287.418	PRJNA1390275	SAMN54177249	773	6882473	66.2561	30	76181	6984	100	91.6	99.5	14
SL53	287.453	PRJNA1390275	SAMN54177250	468	6647580	66.228	70	28312	6615	99.6	93.4	99.2	9.8
SL57	287.418	PRJNA1390275	SAMN54177251	698	6586160	66.292	23	96566	6634	100	96.7	99.2	7.8
SL63	287.418	PRJNA1390275	SAMN54177252	296	6327977	66.5101	8	257219	6122	99.8	98.5	99.2	2.9
SL81	287.418	PRJNA1390275	SAMN54177253	479	6660987	66.4748	10	215653	6581	99.9	96.5	99.2	7.1
SL95	287.418	PRJNA1390275	SAMN54177254	830	6834745	66.4963	41	49653	7007	100	92.8	99.6	13.4
SL101	287.381	PRJNA1390275	SAMN54177255	233	6439837	66.4266	7	338436	6175	99.9	98.4	99.2	3.1
SL105	287.418	PRJNA1390275	SAMN54177256	527	6652966	66.0767	17	106347	6585	99.4	96.8	99.2	5
SL112	287.418	PRJNA1390275	SAMN54177257	391	6374676	66.3956	8	310369	6187	99.9	99	99.4	3
SL145	287.418	PRJNA1390275	SAMN54177258	719	6962338	66.195	24	83239	7139	100	93.4	99.7	12
SL150	287.418	PRJNA1390275	SAMN54177259	439	6358174	66.4489	8	305174	6225	99.8	97.2	99	5.3
SL153	287.418	PRJNA1390275	SAMN54177260	357	6327239	66.5293	12	199084	6144	99.8	97.9	98.9	3.1
SL157	287.453	PRJNA1390275	SAMN54177261	427	7010624	66.3439	66	31764	6964	99.6	91.7	98.7	12.4
SL158	287.453	PRJNA1390275	SAMN54177262	372	6732127	66.4494	63	34094	6530	98.7	92.3	98.1	9.4
SL192	287.453	PRJNA1390275	SAMN54177263	1568	5442729	66.1577	350	4745	6461	96.5	86.2	93.6	13.7
SL195	287.418	PRJNA1390275	SAMN54177264	529	6529487	66.5585	26	79874	6475	99.9	96.2	99.2	8.6
SL202	287.418	PRJNA1390275	SAMN54177265	246	6319949	66.5661	8	299554	6037	99.7	97.9	99.3	2.7
SL210	287.453	PRJNA1390275	SAMN54177266	886	5719627	66.6578	135	11824	6031	97.2	90.6	95.7	8.8
SL219	287.453	PRJNA1390275	SAMN54177267	384	6559675	66.5905	72	28616	6399	99.9	95	99.3	9.5
SL280	287.453	PRJNA1390275	SAMN54177268	261	6838200	66.5894	42	48196	6644	99.2	90.9	98.5	10.5
SL283	287.418	PRJNA1390275	SAMN54177269	516	6407457	66.4464	11	219108	6338	99.9	96.8	99.3	7.3
SL303	287.418	PRJNA1390275	SAMN54177270	532	6836297	66.2152	14	157714	6791	99.6	96.8	99	7.1
SL333	287.418	PRJNA1390275	SAMN54177271	348	6320507	66.5351	11	194931	6130	99.7	97.6	99.3	4.1
SL339	287.453	PRJNA1390275	SAMN54177272	254	6603088	66.4243	31	70757	6412	98.4	96.2	97.7	4.1
SL399	287.418	PRJNA1390275	SAMN54177273	557	6498462	66.4664	21	102219	6424	99.6	95.3	98.2	6.6
SL400	287.418	PRJNA1390275	SAMN54177274	476	7041990	66.0214	15	149741	7014	99.8	97.3	99.2	7.3
SL401	287.418	PRJNA1390275	SAMN54177275	502	6360100	66.4587	7	380111	6255	99.8	97.2	99	5.1
SL406	287.418	PRJNA1390275	SAMN54177276	385	6764125	66.287	9	316320	6637	99.5	97.3	99.3	4.3
SL465	287.418	PRJNA1390275	SAMN54177277	503	6572862	66.4125	9	223468	6567	99.9	96.2	99.2	5.2
SL498	287.418	PRJNA1390275	SAMN54177278	368	6433822	66.3402	12	217653	6293	99.9	98.1	99.4	4
SL585	287.418	PRJNA1390275	SAMN54177279	297	6454476	66.4594	8	308532	6277	99.5	97.8	99.1	2.9
SL629	287.418	PRJNA1390275	SAMN54177280	391	6629767	66.4109	11	210998	6476	99.7	96.7	99	6.3
SL630	287.418	PRJNA1390275	SAMN54177281	448	6451693	66.4275	10	209470	6354	99.7	97.7	99.4	3.3
SL679	287.418	PRJNA1390275	SAMN54177282	448	6782087	66.1169	11	202707	6648	99.6	96.8	99.1	5
SL708	287.418	PRJNA1390275	SAMN54177283	444	6768018	66.1315	16	130963	6639	99.6	96.8	98.9	5.6
SL731	287.418	PRJNA1390275	SAMN54177284	66	6381380	66.4799	7	306308	6002	99.9	99.4	99.5	1
SL732	287.418	PRJNA1390275	SAMN54177285	348	6401252	66.5093	10	226324	6151	99.8	97.3	99	4.2
SL736	287.418	PRJNA1390275	SAMN54177286	417	6469372	66.416	11	212171	6289	99.8	97.4	99.1	4.1
SL754	287.418	PRJNA1390275	SAMN54177287	67	6627689	66.2773	7	313407	6307	99.9	98.7	99.3	1.8
SL771	287.418	PRJNA1390275	SAMN54177288	66	6752475	66.206	7	312824	6452	99.9	98.7	99.2	1.9
SL782	287.418	PRJNA1390275	SAMN54177289	78	6292090	66.5275	7	350157	5882	99.9	99.4	99.4	1.2
SL819	287.418	PRJNA1390275	SAMN54177290	89	6812917	66.0207	8	234568	6541	99.9	98.9	99.1	2.4
SL837	287.418	PRJNA1390275	SAMN54177291	63	6358488	66.496	7	382643	5957	99.9	99.5	99.4	0.5
SL867	287.418	PRJNA1390275	SAMN54177292	88	6523190	66.3908	8	241155	6168	99.9	99.3	99.3	1.3
SL889	287.418	PRJNA1390275	SAMN54177293	66	6358496	66.4955	7	382643	5962	99.9	99.5	99.4	0.5
SL897	287.418	PRJNA1390275	SAMN54177294	105	7136694	65.8242	10	234223	6854	100	98.5	99	2.5
SL898	287.418	PRJNA1390275	SAMN54177295	95	6389132	66.2708	8	282439	6035	100	99.3	99.2	0.9
SL954	287.418	PRJNA1390275	SAMN54177296	93	6494306	66.326	8	254251	6137	100	99.4	99.6	1.3
SL961	287.418	PRJNA1390275	SAMN54177297	97	6455127	66.3431	8	238705	6175	99.9	99.5	99.3	1.6
SL962	287.418	PRJNA1390275	SAMN54177298	65	6420801	66.4019	6	430056	6063	99.9	99.3	99.3	0.7
SL979	287.418	PRJNA1390275	SAMN54177299	43	6178376	66.62	5	459496	5777	99.9	99.4	99.1	0.6
SL980	287.418	PRJNA1390275	SAMN54177300	87	6473707	66.3166	9	303506	6131	99.9	99.3	99.3	0.9
SL1021	287.418	PRJNA1390275	SAMN54177301	71	6309168	66.5191	6	361370	5948	99.9	99.3	99.2	1.1
SL1062	287.418	PRJNA1390275	SAMN54177302	92	6494209	66.3264	9	254219	6137	100	99.4	99.6	1.3
SL1090	287.418	PRJNA1390275	SAMN54177303	86	6482944	66.3297	7	341587	6121	99.9	99.3	99.3	1.7

## Sheet: Dataset S7. Fig 6F Strains
Dataset S7. P. aeruginosa lung, wound, and urinary isolates from the BV-BRC database used for comparative group analyses in Figure 6F.
BV-BRC Genome ID	Genome Name	Infection Group	MLST	BioProject Accession	BioSample Accession	Assembly Accession	SRA Accession	GenBank Accessions	Sequencing Platform	Sequencing Depth	Assembly Method	Chromosome	Plasmids	Contigs	Size	GC Content	Contig L50	Contig N50	TRNA	RRNA	CDS	Coarse Consistency	Fine Consistency	CheckM Completeness	CheckM Contamination	Isolation Source	Host Health	Other Clinical
287.426	Pseudomonas aeruginosa THQ6	Lung/Respiratory	MLST.Pseudomonas_aeruginosa.348	PRJNA1162734	SAMN43824009			JBHJMK000000000	Illumina NextSeq	30x	SPAdes v. 3.12.0	0	0	166	7017773	66.0361	13	176606	63	3	6801	99.9	98.5	99.3	2.9	airway	Pneumonia, ventilator associated
287.426	Pseudomonas aeruginosa THQ11	Lung/Respiratory	MLST.Pseudomonas_aeruginosa.348	PRJNA1162734	SAMN43824010			JBHJMJ000000000	Illumina NextSeq	30x	SPAdes v. 3.12.0	0	0	139	7005488	66.0605	14	168045	63	3	6800	99.9	98.7	99.3	3	airway	Pneumonia, ventilator associated
287.426	Pseudomonas aeruginosa THQ5	Lung/Respiratory	MLST.Pseudomonas_aeruginosa.348	PRJNA1162734	SAMN43824008			JBHJML000000000	Illumina NextSeq	30x	SPAdes v. 3.12.0	0	0	134	7009619	66.0572	13	189660	63	3	6784	99.9	98.7	99.3	2.7	airway	Pneumonia, ventilator associated
287.426	Pseudomonas aeruginosa THQ1	Lung/Respiratory	MLST.Pseudomonas_aeruginosa.348	PRJNA1162734	SAMN43824006			JBHJMD000000000	Illumina NextSeq	30x	SPAdes v. 3.12.0	0	0	154	7014293	66.0452	14	172009	63	3	6791	99.9	98.7	99.3	2.8	airway	Pneumonia, ventilator associated
287.426	Pseudomonas aeruginosa THQ4	Lung/Respiratory	MLST.Pseudomonas_aeruginosa.348	PRJNA1162734	SAMN43824007			JBHJMM000000000	Illumina NextSeq	30x	SPAdes v. 3.12.0	0	0	151	7014066	66.0416	13	178126	63	3	6784	99.9	98.7	99.3	2.7	airway	Pneumonia, ventilator associated
287.426	Pseudomonas aeruginosa THQ12	Lung/Respiratory	MLST.Pseudomonas_aeruginosa.348	PRJNA1162734	SAMN43824011			JBHJMI000000000	Illumina NextSeq	30x	SPAdes v. 3.12.0	0	0	143	7060003	66.0363	14	177512	64	3	6849	99.9	98.6	99.3	2.8	airway	Pneumonia, ventilator associated
287.403	Pseudomonas aeruginosa GIMC5058:PABAL006	Lung/Respiratory	MLST.Pseudomonas_aeruginosa.357	PRJNA561493	SAMN42003049	GCA_040513425.1		JBEVAQ000000000	Illumina	93.0x	SPAdes v. 3.13.0	0	0	124	6668538	66.0431	16	151139	62	3	6417	99.8	98.3	98	2.1	endotracheal aspirate	Ventilator-associated pneumonia
287.373	Pseudomonas aeruginosa AI_4162	Lung/Respiratory	MLST.Pseudomonas_aeruginosa.244	PRJNA1074546	SAMN39864932	GCA_040186595.1		JAZICT000000000	Illumina NovaSeq	100x	SPAdes v. 3.15	0	0	118	7048915	66.0066	11	229086	58	2	6967	100	98.7	99.7	3.5	endotrachial aspirate	pneumonia
287.373	Pseudomonas aeruginosa AI_1830	Lung/Respiratory		PRJNA1074546	SAMN39864894	GCA_040187355.1		JAZIEF000000000	Illumina NovaSeq	100x	SPAdes v. 3.15	0	0	70	6471880	66.35	10	222576	58	2	6159	99.9	99.3	99.5	1.3	sputum	pneumonia
287.374	Pseudomonas aeruginosa AI_1155	Lung/Respiratory	MLST.Pseudomonas_aeruginosa.235	PRJNA1074546	SAMN39864877	GCA_040187685.1		JAZIEW000000000	Illumina NovaSeq	100x	SPAdes v. 3.15	0	0	94	6847483	66.0675	12	212142	59	3	6617	99.9	99	99.4	2.4	sputum	pneumonia
287.373	Pseudomonas aeruginosa AI_2412	Lung/Respiratory	MLST.Pseudomonas_aeruginosa.664	PRJNA1074546	SAMN39864903	GCA_040187135.1		JAZIDW000000000	Illumina NovaSeq	100x	SPAdes v. 3.15	0	0	84	7003535	65.8958	8	270044	61	1	6834	100	99.3	99.7	2.5	sputum	pneumonia
287.374	Pseudomonas aeruginosa AI_1148	Lung/Respiratory	MLST.Pseudomonas_aeruginosa.308	PRJNA1074546	SAMN39864876	GCA_040187695.1		JAZIEX000000000	Illumina NovaSeq	100x	SPAdes v. 3.15	0	0	321	6814106	66.0033	19	116753	52	1	6794	99.8	98.7	99.5	2.1	sputum	pneumonia
287.373	Pseudomonas aeruginosa AI_2408	Lung/Respiratory	MLST.Pseudomonas_aeruginosa.970	PRJNA1074546	SAMN39864902	GCA_040187185.1		JAZIDX000000000	Illumina NovaSeq	100x	SPAdes v. 3.15	0	0	56	6483218	66.2503	6	389054	59	3	6156	100	99.6	99.1	0.8	sputum	pneumonia
287.373	Pseudomonas aeruginosa AI_3096	Lung/Respiratory	MLST.Pseudomonas_aeruginosa.357	PRJNA1074546	SAMN39864921	GCA_040186795.1		JAZIDE000000000	Illumina NovaSeq	100x	SPAdes v. 3.15	0	0	94	7086140	65.8353	11	215262	59	3	6843	99.7	98.6	99.5	2.7	endotrachial aspirate	pneumonia
287.373	Pseudomonas aeruginosa AI_2901	Lung/Respiratory	MLST.Pseudomonas_aeruginosa.381	PRJNA1074546	SAMN39864919	GCA_040186815.1		JAZIDG000000000	Illumina NovaSeq	100x	SPAdes v. 3.15	0	0	107	7354210	65.6533	11	256667	60	3	7201	99.8	97.6	98.8	4.4	endotrachial aspirate	pneumonia
287.373	Pseudomonas aeruginosa AI_2891	Lung/Respiratory		PRJNA1074546	SAMN39864917	GCA_040186885.1		JAZIDI000000000	Illumina NovaSeq	100x	SPAdes v. 3.15	0	0	56	6410556	66.4755	6	386895	58	3	6091	99.9	99.1	97.9	1.6	sputum	pneumonia
287.373	Pseudomonas aeruginosa AI_2604	Lung/Respiratory		PRJNA1074546	SAMN39864907	GCA_040187095.1		JAZIDS000000000	Illumina NovaSeq	100x	SPAdes v. 3.15	0	0	77	6585522	66.1862	10	198291	59	3	6271	99.9	99.1	97.5	1.8	sputum	pneumonia
287.373	Pseudomonas aeruginosa AI_3282	Lung/Respiratory		PRJNA1074546	SAMN39864922	GCA_040186775.1		JAZIDD000000000	Illumina NovaSeq	100x	SPAdes v. 3.15	0	0	76	6483464	66.4138	8	238873	58	3	6167	99.6	98.6	99.2	1.9	sputum	pneumonia
287.373	Pseudomonas aeruginosa AI_2585	Lung/Respiratory	MLST.Pseudomonas_aeruginosa.639	PRJNA1074546	SAMN39864906	GCA_040187105.1		JAZIDT000000000	Illumina NovaSeq	100x	SPAdes v. 3.15	0	0	63	6547678	66.2649	7	306194	59	4	6255	100	99.4	98.9	1.3	sputum	pneumonia
287.373	Pseudomonas aeruginosa AI_3919	Lung/Respiratory	MLST.Pseudomonas_aeruginosa.1971	PRJNA1074546	SAMN39864931	GCA_040186575.1		JAZICU000000000	Illumina NovaSeq	100x	SPAdes v. 3.15	0	0	77	6624435	66.2501	8	269699	56	4	6334	99.9	99.5	99	1.5	sputum	pneumonia
287.373	Pseudomonas aeruginosa AI_2839	Lung/Respiratory	MLST.Pseudomonas_aeruginosa.532	PRJNA1074546	SAMN39864916	GCA_040186925.1		JAZIDJ000000000	Illumina NovaSeq	100x	SPAdes v. 3.15	0	0	69	6720823	66.0643	9	267788	59	3	6450	99.9	99.4	99.2	1.8	sputum	pneumonia
287.373	Pseudomonas aeruginosa AI_2583	Lung/Respiratory	MLST.Pseudomonas_aeruginosa.639	PRJNA1074546	SAMN39864905	GCA_040187115.1		JAZIDU000000000	Illumina NovaSeq	100x	SPAdes v. 3.15	0	0	73	6543105	66.2665	7	271477	59	4	6265	100	99.5	98.9	1.4	sputum	pneumonia
287.373	Pseudomonas aeruginosa AI_2819	Lung/Respiratory	MLST.Pseudomonas_aeruginosa.155	PRJNA1074546	SAMN39864915	GCA_040186915.1		JAZIDK000000000	Illumina NovaSeq	100x	SPAdes v. 3.15	0	0	60	6784022	66.1651	6	412307	61	3	6497	99.9	99	98.9	2.1	sputum	pneumonia
287.373	Pseudomonas aeruginosa AI_2818	Lung/Respiratory		PRJNA1074546	SAMN39864914	GCA_040186935.1		JAZIDL000000000	Illumina NovaSeq	100x	SPAdes v. 3.15	0	0	61	6510196	66.1978	9	243818	60	2	6168	100	99.6	99.2	1.2	sputum	pneumonia
287.373	Pseudomonas aeruginosa AI_3728	Lung/Respiratory	MLST.Pseudomonas_aeruginosa.908	PRJNA1074546	SAMN39864926	GCA_040186685.1		JAZICZ000000000	Illumina NovaSeq	100x	SPAdes v. 3.15	0	0	54	6330846	66.4723	7	320447	58	3	5984	100	99.6	99.3	0.8	endotrachial aspirate	pneumonia
287.373	Pseudomonas aeruginosa NPA09B	Lung/Respiratory	MLST.Pseudomonas_aeruginosa.260	PRJNA1116835	SAMN41551933			CP157581	PacBio Sequel	150.0x	Canu v. 2.2	1	0	1	6712292	66.1212	1	6712292	66	12	6325	99.9	99.3	99.5	1.7	sputums of an 83-year-old male patient.	Pneumonia due to Pseudomonas
287.367	Pseudomonas aeruginosa PAE3	Lung/Respiratory	MLST.paeruginosa.463	PRJNA1105422	SAMN41101937			CP154349,CP154350	PacBio	399.3x	Unicycler v. V0.4.8	1	1	2	7076847	65.7931	1	7073555	65	12	6742	100	99.2	99.1	2	sputum	severe pneumonia
287.366	Pseudomonas aeruginosa HN148	Lung/Respiratory	MLST.paeruginosa.2631	PRJNA1100406	SAMN40968176			CP151647,CP151648,CP151649	PacBio RSII	100.0x	HGAP v. 3.0	1	2	3	6889145	65.7425	1	6428706	66	12	6667	99.9	99	99.1	2.4	sputum	pneumonia
287.366	Pseudomonas aeruginosa H3709	Lung/Respiratory	MLST.Pseudomonas_aeruginosa.252	PRJNA1096760	SAMN40761928	GCA_038181455.1		JBBWTX000000000	Illumina iSeq	70x	SKESA v. 2.4.0	0	0	53	6867622	66.0181	5	413517	60	2	6589	99.9	99	99.3	2.5	lung	Pneumonia
287.357	Pseudomonas aeruginosa 268G5	Lung/Respiratory	MLST.paeruginosa.111	PRJNA1064149	SAMN40709400	GCA_037996965.1		JBBNBI000000000	Oxford Nanopore MinION	225x	Flye v. 2.9	0	0	5	7597646	65.3572	1	7239790	65	12	7475	100	98.6	99.5	4.2	BAL	PNA
287.357	Pseudomonas aeruginosa 268H4	Lung/Respiratory	MLST.paeruginosa.111	PRJNA1064149	SAMN40709397	GCA_037997025.1		JBBNBG000000000	Oxford Nanopore MinION	65x	Flye v. 2.9	0	0	4	7370234	65.5855	1	5489458	65	12	7231	99.9	98.3	99.4	4.3	sputum	PNA
287.357	Pseudomonas aeruginosa 296A6	Lung/Respiratory	MLST.paeruginosa.111	PRJNA1064149	SAMN40709401	GCA_037996945.1		JBBNBJ000000000	Oxford Nanopore MinION	150x	Flye v. 2.9	0	0	4	7551182	65.4283	1	7246722	65	12	7420	99.9	98.5	99.4	4	sputum	PNA
287.343	Pseudomonas aeruginosa PA_A832	Lung/Respiratory	MLST.Pseudomonas_aeruginosa.179	PRJNA886318	SAMN32065115	GCA_036664515.1		JAPRCW000000000	Illumina NovaSeq	100x	SOAPdenovo v. V2.04	0	0	68	7110378	66.0472	8	296685	60	7	6816	99.9	98.7	99.4	3	sputum	Severe pneumonia
287.343	Pseudomonas aeruginosa PA_A939	Lung/Respiratory	MLST.paeruginosa.108	PRJNA886318	SAMN32065118	GCA_036664435.1		JAPRCT000000000	Illumina NovaSeq	100x	SOAPdenovo v. V2.04	0	0	32	6908765	66.1525	6	416317	61	7	6622	99.9	98.7	99.3	3.2	sputum	Community acquired pneumonia
287.344	Pseudomonas aeruginosa PA_A511	Lung/Respiratory	MLST.paeruginosa.207	PRJNA886318	SAMN32065107	GCA_036664675.1		JAPRDE000000000	Illumina NovaSeq	100x	SOAPdenovo v. V2.04	0	0	42	6628219	66.1978	7	381652	64	7	6244	99.6	98.1	99.3	3.2	sputum	Severe pneumonia
287.343	Pseudomonas aeruginosa ZXPA1885	Lung/Respiratory	MLST.paeruginosa.463	PRJNA1004450	SAMN36943041	GCA_036633435.1		JAVBZX000000000	PacBio	100x	Raven v. v1.1.10	0	0	4	7060686	65.8551	1	6896433	66	12	6756	100	99.3	99.1	1.9	sputum	pneumonia
287.343	Pseudomonas aeruginosa ZXPA1927	Lung/Respiratory	MLST.paeruginosa.463	PRJNA1004450	SAMN36943042	GCA_036633375.1		JAVBZW000000000	PacBio	100x	Raven v. v1.1.10	0	0	4	7020785	65.8592	1	6773937	66	12	6682	99.9	99.3	99.1	2.7	sputum	pneumonia
287.343	Pseudomonas aeruginosa ZXPA2012	Lung/Respiratory	MLST.paeruginosa.463	PRJNA1004450	SAMN36943043	GCA_036633035.1		JAVBZV000000000	PacBio	100x	Raven v. v1.1.10	0	0	3	6997503	65.8302	1	6922213	66	12	6665	100	99.3	99.1	1.8	sputum	pneumonia
287.343	Pseudomonas aeruginosa ZX1972	Lung/Respiratory	MLST.paeruginosa.463	PRJNA1003660	SAMN36903136	GCA_036599065.1		JAVAMH000000000	Illumina HiSeq	100x	SPAdes v. 1.1	0	0	117	6936374	65.8956	7	262099	60	3	6652	100	99.3	99.1	1.7	sputum	pneumonia
287.343	Pseudomonas aeruginosa ZX1927	Lung/Respiratory	MLST.paeruginosa.463	PRJNA1003660	SAMN36903134	GCA_036599105.1		JAVAMJ000000000	Illumina HiSeq	100x	SPAdes v. 1.1	0	0	115	6936352	65.8943	7	262099	60	3	6665	100	99.3	99.1	1.8	sputum	pneumonia
287.343	Pseudomonas aeruginosa ZX1885	Lung/Respiratory	MLST.paeruginosa.463	PRJNA1003660	SAMN36903131	GCA_036599165.1		JAVAMM000000000	Illumina HiSeq	100x	SPAdes v. 1.1	0	0	122	6938097	65.8954	8	262099	60	3	6670	100	99.3	99.1	1.8	sputum	pneumonia
287.343	Pseudomonas aeruginosa ZX1950	Lung/Respiratory	MLST.paeruginosa.463	PRJNA1003660	SAMN36903135	GCA_036599085.1		JAVAMI000000000	Illumina HiSeq	100x	SPAdes v. 1.1	0	0	122	6937916	65.8954	7	299612	60	3	6666	100	99.3	99.1	1.8	sputum	pneumonia
287.343	Pseudomonas aeruginosa ZX1901	Lung/Respiratory	MLST.paeruginosa.463	PRJNA1003660	SAMN36903132	GCA_036599145.1		JAVAML000000000	Illumina HiSeq	100x	SPAdes v. 1.1	0	0	123	6937835	65.8964	7	262099	60	3	6674	100	99.3	99.1	1.8	sputum	pneumonia
287.343	Pseudomonas aeruginosa ZX2012	Lung/Respiratory	MLST.paeruginosa.463	PRJNA1003660	SAMN36903139	GCA_036599035.1		JAVAME000000000	Illumina HiSeq	100x	SPAdes v. 1.1	0	0	121	6937954	65.8939	8	260858	60	3	6663	100	99.3	99.1	1.7	sputum	pneumonia
287.343	Pseudomonas aeruginosa ZX1989	Lung/Respiratory	MLST.paeruginosa.463	PRJNA1003660	SAMN36903138	GCA_036599025.1		JAVAMF000000000	Illumina HiSeq	100x	SPAdes v. 1.1	0	0	117	6937643	65.8931	8	260462	60	3	6661	100	99.3	99.1	1.8	sputum	pneumonia
287.343	Pseudomonas aeruginosa ZX1908	Lung/Respiratory	MLST.paeruginosa.463	PRJNA1003660	SAMN36903133	GCA_036599125.1		JAVAMK000000000	Illumina HiSeq	100x	SPAdes v. 1.1	0	0	118	6936994	65.8947	8	262099	60	3	6669	100	99.3	99.1	1.8	sputum	pneumonia
287.343	Pseudomonas aeruginosa ZX1982	Lung/Respiratory	MLST.paeruginosa.463	PRJNA1003660	SAMN36903137	GCA_036599005.1		JAVAMG000000000	Illumina HiSeq	100x	SPAdes v. 1.1	0	0	110	6936420	65.8932	8	258169	60	3	6659	100	99.3	99.1	1.8	sputum	pneumonia
287.343	Pseudomonas aeruginosa 20200203_MGL-25_B1	Lung/Respiratory	MLST.paeruginosa.308	PRJNA924087	SAMN32745600	GCA_036531415.1		JARCZI000000000	Illumina MiSeq	16x	SPAdes v. 3.13.1	0	0	218	6861496	66.0636	23	92155	56	3	6733	99.8	98.5	99.6	2.3	sputum	severe pneumonia
287.339	Pseudomonas aeruginosa CWC0815	Lung/Respiratory		PRJNA1065027	SAMN39450116	GCA_035966595.1		JAYWLD000000000	Illumina HiSeq	100.0x	shovill v. 0.9.0	0	0	50	6240731	66.5406	6	383541	61	3	5936	99.9	99.4	99.2	0.8	sputum	Bacterial pneumonia
287.338	Pseudomonas aeruginosa BJ86	Lung/Respiratory	MLST.paeruginosa.2446	PRJNA1009788	SAMN37160979	GCA_035205985.1		CP133755,CP133756	Oxford Nanopore MinION	176.0x	Unicycle v. v0.4.8	1	1	2	7388189	65.2374	1	6865712	64	12	7290	99.8	98.4	97	3.1	sputum	pneumonia
287.336	Pseudomonas aeruginosa A832	Lung/Respiratory	MLST.Pseudomonas_aeruginosa.179	PRJNA1002114	SAMN37042086	GCA_033797025.1		JAVFEO000000000	Illumina NovaSeq	200x	SPAdes v. 2022-05-01T00:00:00	0	0	68	7110378	66.0472	8	296685	60	7	6817	99.9	98.7	99.4	3	sputum	Severe pneumonia
287.336	Pseudomonas aeruginosa A939	Lung/Respiratory	MLST.paeruginosa.108	PRJNA1002114	SAMN37042089	GCA_033796945.1		JAVFEK000000000	Illumina NovaSeq	200x	SPAdes v. 2022-05-01T00:00:00	0	0	32	6908765	66.1525	6	416317	61	7	6622	99.9	98.7	99.3	3.2	sputum	Community acquired pneumonia
287.336	Pseudomonas aeruginosa A511	Lung/Respiratory	MLST.paeruginosa.207	PRJNA1002114	SAMN37042078	GCA_033797165.1		JAVFEW000000000	Illumina NovaSeq	200x	SPAdes v. 2022-05-01T00:00:00	0	0	42	6628219	66.1978	7	381652	64	7	6245	99.6	98.1	99.3	3.2	sputum	Severe pneumonia
287.326	Pseudomonas aeruginosa PSA1	Lung/Respiratory	MLST.paeruginosa.235	PRJNA1026085	SAMN37733285	GCA_032844105.1		JAWIWK000000000	Illumina NovaSeq	115x	SPAdes v. 3.15.3	0	0	105	6916038	66.0013	9	235393	59	3	6748	99.9	99.1	99.3	1.9	Respiratory sample	Hospital-acquired pneumonia/Ventilator-associated pneumonia
287.326	Pseudomonas aeruginosa PSA39	Lung/Respiratory	MLST.paeruginosa.235	PRJNA1026085	SAMN37733294	GCA_032843765.1		JAWIWT000000000	Illumina NovaSeq	103x	SPAdes v. 3.15.3	0	0	88	6791097	66.1059	9	235545	58	3	6534	99.9	99.1	99.3	2	Respiratory sample	Hospital-acquired pneumonia/Ventilator-associated pneumonia
287.326	Pseudomonas aeruginosa PSA7	Lung/Respiratory	MLST.paeruginosa.235	PRJNA1026085	SAMN37733288	GCA_032843945.1		JAWIWN000000000	Illumina NovaSeq	161x	SPAdes v. 3.15.3	0	0	97	6912531	65.9997	6	384580	59	3	6736	99.9	99.1	99.3	1.9	Respiratory sample	Hospital-acquired pneumonia/Ventilator-associated pneumonia
287.326	Pseudomonas aeruginosa PSA72	Lung/Respiratory	MLST.paeruginosa.111	PRJNA1026085	SAMN37733301	GCA_032843525.1		JAWIXA000000000	Illumina NovaSeq	181x	SPAdes v. 3.15.3	0	0	64	7038163	65.8202	9	340477	61	2	6813	100	99	99.3	2.7	Respiratory sample	Hospital-acquired pneumonia/Ventilator-associated pneumonia
287.326	Pseudomonas aeruginosa PSA5	Lung/Respiratory	MLST.paeruginosa.111	PRJNA1026085	SAMN37733304	GCA_032843485.3		JAWIXD000000000	Illumina NovaSeq	135x	SPAdes v. 3.15.3	0	0	92	7144656	65.7382	8	327199	64	2	7000	100	99	99.5	3.2	Respiratory sample	Hospital-acquired pneumonia/Ventilator-associated pneumonia
287.326	Pseudomonas aeruginosa PSA71	Lung/Respiratory	MLST.paeruginosa.111	PRJNA1026085	SAMN37733300	GCA_032843565.1		JAWIWZ000000000	Illumina NovaSeq	126x	SPAdes v. 3.15.3	0	0	103	7106803	65.7584	8	344578	62	2	6937	100	99	99.3	2.8	Respiratory sample	Hospital-acquired pneumonia/Ventilator-associated pneumonia
287.326	Pseudomonas aeruginosa PSA38	Lung/Respiratory	MLST.paeruginosa.643	PRJNA1026085	SAMN37733293	GCA_032843745.1		JAWIWS000000000	Illumina NovaSeq	125x	SPAdes v. 3.15.3	0	0	46	6634042	66.1629	6	419149	58	3	6326	100	98.8	99.3	1.3	Respiratory sample	Hospital-acquired pneumonia/Ventilator-associated pneumonia
287.326	Pseudomonas aeruginosa PSA37	Lung/Respiratory	MLST.Pseudomonas_aeruginosa.260	PRJNA1026085	SAMN37733306	GCA_032843585.1		JAWIXF000000000	Illumina NovaSeq	160x	SPAdes v. 3.15.3	0	0	32	6356171	66.4977	5	638211	60	3	5997	99.9	99.5	99.2	1	Respiratory sample	Hospital-acquired pneumonia/Ventilator-associated pneumonia
287.326	Pseudomonas aeruginosa PSA63	Lung/Respiratory	MLST.paeruginosa.308	PRJNA1026085	SAMN37733309	GCA_032843405.1		JAWIXI000000000	Illumina NovaSeq	143x	SPAdes v. 3.15.3	0	0	84	6799464	66.0982	7	412000	60	2	6541	99.8	98.8	99.6	1.9	Respiratory sample	Hospital-acquired pneumonia/Ventilator-associated pneumonia
287.326	Pseudomonas aeruginosa PSA64	Lung/Respiratory	MLST.paeruginosa.2104	PRJNA1026085	SAMN37733310	GCA_032843385.1		JAWIXJ000000000	Illumina NovaSeq	143x	SPAdes v. 3.15.3	0	0	41	6344507	66.5685	5	485851	58	3	6000	99.7	99.1	99.2	0.8	Respiratory sample	Hospital-acquired pneumonia/Ventilator-associated pneumonia
287.326	Pseudomonas aeruginosa PSA79	Lung/Respiratory	MLST.paeruginosa.571	PRJNA1026085	SAMN37733314	GCA_032843285.1		JAWIXN000000000	Illumina NovaSeq	137x	SPAdes v. 3.15.3	0	0	53	6370379	66.4576	6	485581	60	3	6008	99.9	99.6	99	1.4	Respiratory sample	Hospital-acquired pneumonia/Ventilator-associated pneumonia
287.326	Pseudomonas aeruginosa PSA44	Lung/Respiratory	MLST.paeruginosa.1248	PRJNA1026085	SAMN37733312	GCA_032843345.1		JAWIXL000000000	Illumina NovaSeq	149x	SPAdes v. 3.15.3	0	0	26	6267912	66.5687	3	897399	59	3	5932	99.8	99.3	99.1	1.1	Respiratory sample	Hospital-acquired pneumonia/Ventilator-associated pneumonia
287.316	Pseudomonas aeruginosa ZYPA187	Lung/Respiratory	MLST.Pseudomonas_aeruginosa.270	PRJNA1009511	SAMN37157008	GCA_031326325.1		CP133753,CP133754	Oxford Nanopore MinION	12x	Unicycler v. 0.4.8	1	1	2	7190903	65.6163	1	6738339	67	12	7008	99.9	98.5	99	2.9	sputum	pneumonia
287.314	Pseudomonas aeruginosa PA1040	Lung/Respiratory	MLST.paeruginosa.1676	PRJNA990982	SAMN36402190	GCA_030712175.1		JAUKHJ000000000	Illumina	200x	CLC NGS Cell v. 10.0	0	0	92	6918435	65.7634	10	209775	58	6	6758	99.8	99	99.2	2.4	sputum	Pneumonia
287.314	Pseudomonas aeruginosa PA1090	Lung/Respiratory	MLST.paeruginosa.1182	PRJNA990982	SAMN36402199	GCA_030711975.1		JAUKHA000000000	Illumina	200x	CLC NGS Cell v. 10.0	0	0	191	7318223	65.3604	12	185079	60	4	7201	99.7	98.5	98.7	3.6	sputum	Pneumonia
287.312	Pseudomonas aeruginosa GIMC5042:PA114240423/1	Lung/Respiratory	MLST.paeruginosa.253	PRJNA561493	SAMN36470485	GCA_030544385.1		JAUMJD000000000	Illumina	229.0x	SPAdes v. 3.13.0	0	0	96	6655782	66.1599	11	209649	58	2	6360	99.8	98.7	99.3	1.7	Bronchoalveolar lavage fluid	ventilator-associated pneumonia
287.312	Pseudomonas aeruginosa GIMC5043:PA114240423/3	Lung/Respiratory	MLST.paeruginosa.253	PRJNA561493	SAMN36470486	GCA_030544365.1		JAUMJE000000000	Illumina	216.0x	SPAdes v. 3.13.0	0	0	101	6657020	66.162	12	170328	58	1	6370	99.8	98.5	99.2	1.9	Bronchoalveolar lavage fluid	ventilator-associated pneumonia
287.303	Pseudomonas aeruginosa NY5525	Lung/Respiratory	MLST.paeruginosa.292	PRJNA833566	SAMN28004304	GCA_030121955.1		CP096945	PacBio RSII	100.0x	HGAP v. v3.0	1	0	1	6740322	65.7862	1	6740322	63	12	6571	99.9	98.5	96.2	3.4	phlegm	pneumonia
287.302	Pseudomonas aeruginosa NY5523	Lung/Respiratory	MLST.paeruginosa.235	PRJNA833561	SAMN28004302	GCA_030121975.1		CP096941	PacBio RSII	100.0x	HGAP v. v3.0	1	0	1	6918147	66.0009	1	6918147	66	12	6568	99.9	99	99.3	2.9	phlegm	pneumonia
287.302	Pseudomonas aeruginosa NY11210	Lung/Respiratory	MLST.paeruginosa.1976	PRJNA833577	SAMN28004767	GCA_030122095.1		CP096958,CP096959	PacBio RSII	100.0x	HGAP v. v3.0	1	1	2	6970081	65.8614	1	6856359	63	12	6662	100	99.3	99.4	2	phlegm	pneumonia
287.302	Pseudomonas aeruginosa NY5507	Lung/Respiratory	MLST.paeruginosa.1976	PRJNA833554	SAMN28004167	GCA_030121875.1		CP096929,CP096930,CP096931	PacBio RSII	100.0x	HGAP v. v3.0	1	2	3	6925568	65.9145	1	6850509	63	12	6631	99.9	99.4	99.2	1.7	broncholveolr lvge fluid	Pulmonary infection
287.277	Pseudomonas aeruginosa LRK01a	Lung/Respiratory	MLST.paeruginosa.357	PRJNA900707	SAMN31699440	GCA_026239935.1		JAPHVT000000000	Illumina HiSeq	74.5x	SPAdes v. 3.15	0	0	116	6877062	65.9021	10	201621	59	3	6614	99.8	98.6	99.1	2.5	ETA	Pneumonia
287.277	Pseudomonas aeruginosa AI3728	Lung/Respiratory	MLST.paeruginosa.908	PRJNA900707	SAMN31699447	GCA_026239815.1		JAPHWA000000000	Illumina HiSeq	82.7x	SPAdes v. 3.15	0	0	81	6328334	66.471	8	316520	59	3	6002	100	99.4	99.3	1.1	ETA	Pneumonia
287.277	Pseudomonas aeruginosa LRK02	Lung/Respiratory	MLST.paeruginosa.357	PRJNA900707	SAMN31699441	GCA_026239955.1		JAPHVU000000000	Illumina HiSeq	52.7x	SPAdes v. 3.15	0	0	113	6868803	65.8979	10	224366	59	3	6598	99.8	98.5	99	2.5	Endotracheal aspirate	Pneumonia
287.277	Pseudomonas aeruginosa AI2693	Lung/Respiratory	MLST.paeruginosa.357	PRJNA900707	SAMN31699446	GCA_026239855.1		JAPHVZ000000000	Illumina HiSeq	27.3x	SPAdes v. 3.15	0	0	221	6806715	65.8984	28	74064	39	3	6647	99.8	97.4	99.1	4.2	ETA	Pneumonia
287.276	Pseudomonas aeruginosa PA2	Lung/Respiratory	MLST.paeruginosa.308	PRJNA390296	SAMN07229644	GCA_002866725.1		NIZO00000000	Illumina MiSeq	127x	SPAdes v. 3.10.1	0	0	183	6868945	66.2119	10	215853	62	3	6650	99.8	98.2	99.1	3.1	Bronchial aspirate	Pneumonia
287.276	Pseudomonas aeruginosa PA5	Lung/Respiratory	MLST.paeruginosa.357	PRJNA390296	SAMN07229647	GCA_002866685.1		NIZR00000000	Illumina MiSeq	49x	SPAdes v. 3.10.1	0	0	127	6879741	65.8622	11	183059	66	3	6576	99.9	99	99.3	2.5	Bronchial aspirate	Pneumonia
287.276	Pseudomonas aeruginosa PA4	Lung/Respiratory	MLST.paeruginosa.1858	PRJNA390296	SAMN07229646	GCA_002866745.1		NIZQ00000000	Illumina MiSeq	24x	SPAdes v. 3.10.1	0	0	166	6839147	66.0219	20	101680	62	3	6656	99.7	98.7	99.5	2.7	Bronchial aspirate	Pneumonia
287.276	Pseudomonas aeruginosa PA1	Lung/Respiratory	MLST.paeruginosa.357	PRJNA390296	SAMN07229643	GCA_002866765.1		NIZN00000000	Illumina MiSeq	90x	SPAdes v. 3.10.1	0	0	125	6878811	65.8642	11	208819	64	3	6584	99.9	99.1	99.3	2.4	Bronchial aspirate	Pneumonia
287.276	Pseudomonas aeruginosa PA3	Lung/Respiratory	MLST.paeruginosa.233	PRJNA390296	SAMN07229645	GCA_002866785.1		NIZP00000000	Illumina MiSeq	20x	SPAdes v. 3.10.1	0	0	154	7041892	65.9944	21	92486	61	3	6830	99.9	98.5	99.7	4	Bronchial aspirate	Pneumonia
287.276	Pseudomonas aeruginosa PA6	Lung/Respiratory	MLST.paeruginosa.308	PRJNA390296	SAMN07229648	GCA_002866805.1		NIZS00000000	Illumina MiSeq	62x	SPAdes v. 3.10.1	0	0	127	6928493	66.0951	14	163756	59	3	6669	99.8	98.6	99.6	2.6	Bronchial aspirate	Pneumonia
287.271	Pseudomonas aeruginosa LHL-34	Lung/Respiratory	MLST.paeruginosa.277	PRJNA890049	SAMN31266277	GCA_025780315.1		JAOXFY000000000	Illumina	200x	SPAdes v. 3.9.1	0	0	60	6575072	66.1353	6	430369	60	7	6289	99.6	97.8	97.2	2.3	sputum	Infection
287.258	Pseudomonas aeruginosa PA-2	Lung/Respiratory	MLST.paeruginosa.654	PRJNA839735	SAMN28550875	GCA_024266935.1		CP097710,CP097844	illumina + GridION	2.0x	TRYCYCLER v. 0.4.3	1	1	2	7102090	65.9449	1	7048060	64	12	6794	100	98.7	99.5	3	endotracheal aspirate	pneumonia
287.257	Pseudomonas aeruginosa U1121	Lung/Respiratory	MLST.paeruginosa.463	PRJNA835589	SAMN28104818	GCA_023887645.1		JAMWMO000000000	Oxford Nanopore MinION	100x	CLC NGS Cell v. 21.0.5	0	0	9	7023606	65.7425	1	6815920	67	12	6667	100	99.3	99.2	2.1	urine	Urinary tract infection
287.252	Pseudomonas aeruginosa L30-f	Lung/Respiratory	MLST.paeruginosa.532	PRJNA837561	SAMN28206129	GCA_023699845.1		JAMPJN000000000	Illumina MiSeq	47.0595x	SPAdes v. v3.9.1	0	0	263	6934306	65.8859	33	66343	68	3	6814	99.7	98.3	99.4	3.6	BAL	Pneumonia
287.252	Pseudomonas aeruginosa L30-d	Lung/Respiratory	MLST.paeruginosa.532	PRJNA837561	SAMN28206127	GCA_023699895.1		JAMPJP000000000	Illumina MiSeq	53.3885x	SPAdes v. v3.9.1	0	0	257	6933862	65.8846	35	60554	68	3	6780	99.7	98.3	99.4	3.2	BAL	Pneumonia
287.252	Pseudomonas aeruginosa L43-a	Lung/Respiratory	MLST.paeruginosa.532	PRJNA837561	SAMN28206138	GCA_023699685.1		JAMPJE000000000	Illumina MiSeq	40.5086x	SPAdes v. v3.9.1	0	0	284	6932259	65.8835	40	60515	69	3	6820	99.8	98.2	99.5	3.6	BAL	Pneumonia
287.252	Pseudomonas aeruginosa L55-c	Lung/Respiratory	MLST.paeruginosa.532	PRJNA837561	SAMN28206144	GCA_023699545.1		JAMPIY000000000	Illumina MiSeq	35.8746x	SPAdes v. v3.9.1	0	0	304	6930159	65.8829	38	58217	69	3	6834	99.8	98.2	99.5	4.1	BAL	Pneumonia
287.252	Pseudomonas aeruginosa L35-a	Lung/Respiratory	MLST.paeruginosa.532	PRJNA837561	SAMN28206135	GCA_023699725.1		JAMPJH000000000	Illumina MiSeq	33.5233x	SPAdes v. v3.9.1	0	0	279	6930535	65.8851	39	57358	67	3	6818	99.8	98.2	99.5	3.7	BAL	Pneumonia
287.252	Pseudomonas aeruginosa L30-b	Lung/Respiratory	MLST.paeruginosa.532	PRJNA837561	SAMN28206126	GCA_023699925.1		JAMPJQ000000000	Illumina MiSeq	48.7603x	SPAdes v. v3.9.1	0	0	254	6930492	65.8825	32	65478	71	3	6793	99.7	97.9	99.5	3.7	BAL	Pneumonia
287.252	Pseudomonas aeruginosa L30-a	Lung/Respiratory	MLST.paeruginosa.532	PRJNA837561	SAMN28206125	GCA_023699885.1		JAMPJR000000000	Illumina MiSeq	53.7978x	SPAdes v. v3.9.1	0	0	248	6935173	65.8871	33	66666	68	3	6781	99.8	98.5	99.5	3.2	BAL	Pneumonia
287.252	Pseudomonas aeruginosa L02-a	Lung/Respiratory	MLST.paeruginosa.532	PRJNA837561	SAMN28206124	GCA_023699945.1		JAMPJS000000000	Illumina MiSeq	23.3513x	SPAdes v. v3.9.1	0	0	223	6931197	65.8676	35	66818	66	3	6800	99.8	98.4	99.5	3.4	BAL	Pneumonia
287.252	Pseudomonas aeruginosa L30-e	Lung/Respiratory	MLST.paeruginosa.532	PRJNA837561	SAMN28206128	GCA_023699865.1		JAMPJO000000000	Illumina MiSeq	64.8344x	SPAdes v. v3.9.1	0	0	230	6936159	65.8845	31	70578	69	3	6789	99.9	98.6	99.5	3.5	BAL	Pneumonia
287.252	Pseudomonas aeruginosa L37-b	Lung/Respiratory	MLST.paeruginosa.532	PRJNA837561	SAMN28206137	GCA_023699695.1		JAMPJF000000000	Illumina MiSeq	19.3596x	SPAdes v. v3.9.1	0	0	387	6922388	65.8824	57	40113	67	4	6889	99.8	97.9	99.5	4.5	BAL	Pneumonia
287.252	Pseudomonas aeruginosa L37-a	Lung/Respiratory	MLST.paeruginosa.532	PRJNA837561	SAMN28206136	GCA_023699665.1		JAMPJG000000000	Illumina MiSeq	27.7104x	SPAdes v. v3.9.1	0	0	327	6929020	65.8891	45	48043	65	3	6843	99.9	98.2	99.5	3.8	BAL	Pneumonia
287.252	Pseudomonas aeruginosa L55-b	Lung/Respiratory	MLST.paeruginosa.532	PRJNA837561	SAMN28206143	GCA_023699595.1		JAMPIZ000000000	Illumina MiSeq	24.3712x	SPAdes v. v3.9.1	0	0	389	6928375	65.8817	64	35650	65	4	6894	99.8	97.5	99.4	4.3	BAL	Pneumonia
287.25	Pseudomonas aeruginosa L00-a	Lung/Respiratory	MLST.paeruginosa.532	PRJNA837561	SAMN28206123	GCA_023520735.1		CP097383	Oxford Nanopore MinION; Illumina MiSeq	211.0x	Trycycler v. v0.5.0; Pilon v. v1.23;	1	0	1	7010374	65.8077	1	7010374	71	12	6728	99.9	99	99.5	2.8	BAL	Pneumonia
287.183	Pseudomonas aeruginosa host07	Lung/Respiratory	MLST.paeruginosa.463	PRJNA790682	SAMN24220508	GCA_021502785.1		JAKFGK000000000	Oxford Nanopore	108x	CLC NGS Cell v. v. 10.0.1	0	0	3	6892524	65.8337	1	6852564	67	12	6545	94.64	92.16	98.03	1.57	sputum	pneumonia
287.181	Pseudomonas aeruginosa strain PACT-15	Lung/Respiratory	MLST.paeruginosa.235	PRJNA715368	SAMN18347815	GCA_021012755.1		JAGFKG000000000	Illumina	100x	SPAdes v. OCT-2019	0	0	197	6927933	66.1149	7	314378	59	3	6738	94.09	91.02	98.92	2.69	bronchoalveolar lavage (BAL)	Pseudomonas infection
287.181	Pseudomonas aeruginosa strain PACT-12	Lung/Respiratory	MLST.paeruginosa.235	PRJNA715368	SAMN18347813	GCA_021012805.1		JAGFKI000000000	Illumina	100x	SPAdes v. OCT-2019	0	0	141	6934362	65.9853	8	268390	58	3	6727	94.33	91.56	99.11	2.07	bronchoalveolar lavage (BAL)	Pseudomonas infection
287.181	Pseudomonas aeruginosa strain PACT-1	Lung/Respiratory	MLST.paeruginosa.175	PRJNA715368	SAMN18347806	GCA_021013175.1		JAGFKP000000000	Illumina	100x	SPAdes v. OCT-2019	0	0	161	7100429	65.9308	6	369230	60	3	6965	94.27	91.32	98.4	2.87	bronchoalveolar lavage (BAL)	Pseudomonas infection
287.181	Pseudomonas aeruginosa strain PACT-4	Lung/Respiratory	MLST.paeruginosa.175	PRJNA715368	SAMN18347809	GCA_021013095.1		JAGFKM000000000	Illumina	100x	SPAdes v. OCT-2019	0	0	181	7243142	65.7601	7	302020	60	3	7164	94.15	91.44	98.92	3.57	bronchoalveolar lavage (BAL)	Pseudomonas infection
287.181	Pseudomonas aeruginosa strain PACT-2	Lung/Respiratory	MLST.paeruginosa.111	PRJNA715368	SAMN18347807	GCA_021013155.1		JAGFKO000000000	Illumina	100x	SPAdes v. OCT-2019	0	0	105	7079273	65.7794	8	327200	58	3	6831	94.21	91.2	99.06	3.22	bronchoalveolar lavage (BAL)	Pseudomonas infection
287.165	Pseudomonas aeruginosa strain KE9592	Lung/Respiratory	MLST.paeruginosa.773	PRJNA634442	SAMN14996482	GCA_019781145.1		JABNNB000000000	Illumina Miseq	62x	spades v. 3.13.0	0	0	58	6761828	66.124	7	308385	60	5	6522	94.21	91.44	99.16	1.8	tracheal secretion	pneumoniae
287.147	Pseudomonas aeruginosa strain PAS6	Lung/Respiratory	MLST.paeruginosa.1639	PRJNA684637	SAMN17065252	GCA_018141625.1		CP065947	Oxford Nanopore PromethION	105.0x	flye v. 2.7	1	0	1	6742928	66.2043	1	6742928	67	12	6459	94.33	91.5	98.73	1.11	urine	urine infection
287.145	Pseudomonas aeruginosa strain SP2877	Lung/Respiratory		PRJNA714506	SAMN18310622			JAGILT000000000	Illumina HiSeq	65x	SPAdes v. 3.14.1	0	0	88	6802970	66.0968	10	250561	58	3	6554	94.15	91.02	98.92	2.65	Respiratory specimen	Pnuemonia
287.145	Pseudomonas aeruginosa strain SP3108	Lung/Respiratory	MLST.Pseudomonas_aeruginosa.244	PRJNA714506	SAMN18310621			JAGILS000000000	Illumina HiSeq	98.03x	SPAdes v. 3.14.1	0	0	66	6325421	66.4583	5	481412	58	3	6000	94.39	92.1	99.39	0.56	Respiratory specimen	Pnuemonia
287.144	Pseudomonas aeruginosa strain SP3223	Lung/Respiratory	MLST.paeruginosa.1203	PRJNA714506	SAMN18310633			JAGIME000000000	Illumina HiSeq	111.2x	SPAdes v. 3.14.1	0	0	115	7188893	65.491	8	301909	59	1	7142	93.97	90.72	98.55	3.36	Respiratory specimen	Pnuemonia
287.145	Pseudomonas aeruginosa strain SP2689	Lung/Respiratory	MLST.paeruginosa.1117	PRJNA714506	SAMN18310607			JAGILE000000000	Illumina HiSeq	62.37x	SPAdes v. 3.14.1	0	0	44	6477152	66.3339	4	768119	59	3	6151	94.21	91.8	99.3	1.3	Respiratory specimen	Pnuemonia
287.145	Pseudomonas aeruginosa strain SP2799	Lung/Respiratory	MLST.paeruginosa.1684	PRJNA714506	SAMN18310619			JAGILQ000000000	Illumina HiSeq	104.27x	SPAdes v. 3.14.1	0	0	80	6364905	66.399	6	393728	59	3	6082	94.45	92.1	99.16	1.25	Respiratory specimen	Pnuemonia
287.145	Pseudomonas aeruginosa strain SP3080	Lung/Respiratory	MLST.paeruginosa.1601	PRJNA714506	SAMN18310634			JAGIMF000000000	Illumina HiSeq	158.75x	SPAdes v. 3.14.1	0	0	93	6455246	66.3693	7	382675	58	3	6173	94.33	91.8	98.87	0.84	Respiratory specimen	Pnuemonia
287.145	Pseudomonas aeruginosa strain SP3198	Lung/Respiratory	MLST.paeruginosa.1203	PRJNA714506	SAMN18310628			JAGILZ000000000	Illumina HiSeq	107.09x	SPAdes v. 3.14.1	0	0	107	6778694	66.053	7	289665	61	2	6582	94.09	91.2	98.55	2.34	Respiratory specimen	Pnuemonia
287.144	Pseudomonas aeruginosa strain SP3260	Lung/Respiratory	MLST.paeruginosa.1203	PRJNA714506	SAMN18310637			JAGIMI000000000	Illumina HiSeq	153.72x	SPAdes v. 3.14.1	0	0	118	6838152	65.9619	8	289665	61	1	6661	94.09	91.14	98.55	2.61	Respiratory specimen	Pnuemonia
287.144	Pseudomonas aeruginosa strain SP3081	Lung/Respiratory	MLST.paeruginosa.207	PRJNA714506	SAMN18310639			JAGIMK000000000	Illumina HiSeq	151.49x	SPAdes v. 3.14.1	0	0	85	6580099	66.1917	5	434630	63	3	6365	94.15	91.5	99.01	1.8	Respiratory specimen	Pnuemonia
287.145	Pseudomonas aeruginosa strain SP3095	Lung/Respiratory	MLST.paeruginosa.132	PRJNA714506	SAMN18310623			JAGILU000000000	Illumina HiSeq	82.17x	SPAdes v. 3.14.1	0	0	68	6352703	66.3837	6	374929	59	3	6028	94.21	91.68	98.87	0.75	Respiratory specimen	Pnuemonia
287.145	Pseudomonas aeruginosa strain SP2525	Lung/Respiratory	MLST.paeruginosa.357	PRJNA714506	SAMN18310625			JAGILW000000000	Illumina HiSeq	101.64x	SPAdes v. 3.14.1	0	0	85	6494460	66.3198	6	398092	59	3	6205	94.39	91.74	99.11	1.66	Respiratory specimen	Pnuemonia
287.144	Pseudomonas aeruginosa strain SP3177	Lung/Respiratory	MLST.paeruginosa.277	PRJNA714506	SAMN18310642			JAGIMN000000000	Illumina HiSeq	104.42x	SPAdes v. 3.14.1	0	0	81	6908959	65.9765	8	367371	61	3	6614	93.91	90.66	98.73	3.4	Respiratory specimen	Pnuemonia
287.144	Pseudomonas aeruginosa strain SP2931	Lung/Respiratory	MLST.paeruginosa.207	PRJNA714506	SAMN18310645			JAGIMQ000000000	Illumina HiSeq	66.8x	SPAdes v. 3.14.1	0	0	71	6600333	66.1879	7	318531	64	3	6391	94.15	91.5	99.01	1.62	Respiratory specimen	Pnuemonia
287.144	Pseudomonas aeruginosa strain SP3254	Lung/Respiratory	MLST.paeruginosa.357	PRJNA714506	SAMN18310632			JAGIMD000000000	Illumina HiSeq	115.63x	SPAdes v. 3.14.1	0	0	100	6489925	66.3184	7	290753	59	3	6215	94.39	91.74	99.11	1.71	Respiratory specimen	Pnuemonia
287.144	Pseudomonas aeruginosa strain SP3372	Lung/Respiratory	MLST.Pseudomonas_aeruginosa.639	PRJNA714506	SAMN18310644			JAGIMP000000000	Illumina HiSeq	106.43x	SPAdes v. 3.14.1	0	0	110	6413190	66.3178	7	240303	59	3	6137	94.39	91.98	99.11	0.79	Respiratory specimen	Pnuemonia
287.144	Pseudomonas aeruginosa strain SP3261	Lung/Respiratory	MLST.paeruginosa.571	PRJNA714506	SAMN18310635			JAGIMG000000000	Illumina HiSeq	139.71x	SPAdes v. 3.14.1	0	0	111	6309874	66.483	7	267018	59	1	5984	94.45	91.92	98.78	0.88	Respiratory specimen	Pnuemonia
287.144	Pseudomonas aeruginosa strain SP2824	Lung/Respiratory	MLST.Pseudomonas_aeruginosa.244	PRJNA714506	SAMN18310627			JAGILY000000000	Illumina HiSeq	132.24x	SPAdes v. 3.14.1	0	0	69	6333343	66.4402	5	481412	58	3	6009	94.39	92.1	99.39	0.75	Respiratory specimen	Pnuemonia
287.144	Pseudomonas aeruginosa strain SP3219	Lung/Respiratory	MLST.paeruginosa.3620	PRJNA714506	SAMN18310653			JAGIMY000000000	Illumina HiSeq	88.65x	SPAdes v. 3.14.1	0	0	93	6373764	66.4464	6	404217	59	3	6065	94.33	91.98	99.01	0.7	Respiratory specimen	Pnuemonia
287.139	Pseudomonas aeruginosa strain 1903031130	Lung/Respiratory	MLST.paeruginosa.235	PRJNA657641	SAMN15834152	GCA_016745195.1		CP060392	PacBio RSII	100.0x	HGAP v. 3.0	1	0	1	6905506	66.0124	1	6905506	66	8	6541	94.15	91.2	99.2	2.47	sputum	pneumonia
287.138	Pseudomonas aeruginosa strain MMRPA01	Lung/Respiratory	MLST.paeruginosa.235	PRJNA681886	SAMN16970355	GCA_016617775.1		JAEMUV000000000	Illumina MiSeq	78.6x	SPAdes v. 3.14.0	0	0	145	6808493	65.9503	14	154036	63	3	6490	94.21	91.32	99.16	2.43	sputum	pneumonia
287.121	Pseudomonas aeruginosa strain PAL1.33	Lung/Respiratory	MLST.paeruginosa.281	PRJNA647613	SAMN15595449	GCA_014040795.1		JACEVB000000000	Illumina NextSeq	80x	SPAdes v. 3.14	0	0	51	6339650	66.4605	6	407576	60	6	6052	94.27	91.86	98.97	1.21	trachea	ventilator-associated pneumonia
287.121	Pseudomonas aeruginosa strain PAL1.16	Lung/Respiratory	MLST.paeruginosa.253	PRJNA647613	SAMN15595433	GCA_014040885.1		JACEVD000000000	Illumina NextSeq	80x	SPAdes v. 3.14	0	0	130	6946945	65.9188	14	177446	59	6	6757	94.09	91.14	99.16	2.61	trachea	ventilator-associated pneumonia
287.121	Pseudomonas aeruginosa strain PAL1.5	Lung/Respiratory	MLST.paeruginosa.395	PRJNA647613	SAMN15595422	GCA_013913465.1		JACEQR000000000	Illumina NextSeq	80x	SPAdes v. 3.14	0	0	63	7017998	65.9526	7	251997	64	6	6814	93.97	90.96	99.44	2.56	sputum	ventilator-associated pneumonia
287.121	Pseudomonas aeruginosa strain PAL1.4	Lung/Respiratory	MLST.paeruginosa.395	PRJNA647613	SAMN15595421	GCA_013913485.1		JACEQS000000000	Illumina NextSeq	80x	SPAdes v. 3.14	0	0	127	7164129	65.8259	9	243814	68	6	7085	94.09	91.2	99.34	2.96	sputum	ventilator-associated pneumonia
287.121	Pseudomonas aeruginosa strain PAL1.35	Lung/Respiratory	MLST.paeruginosa.254	PRJNA647613	SAMN15595451	GCA_013912965.1		JACEPS000000000	Illumina NextSeq	80x	SPAdes v. 3.14	0	0	45	6395755	66.4403	6	449734	60	5	6065	94.21	91.74	99.01	1.34	trachea	ventilator-associated pneumonia
287.121	Pseudomonas aeruginosa strain PAL1.40	Lung/Respiratory		PRJNA647613	SAMN15595456	GCA_013912865.1		JACEPN000000000	Illumina NextSeq	80x	SPAdes v. 3.14	0	0	33	6325633	66.5397	6	440386	59	5	5993	94.39	92.04	98.08	1.43	sputum	ventilator-associated pneumonia
287.121	Pseudomonas aeruginosa strain PAL1.36	Lung/Respiratory	MLST.paeruginosa.3246	PRJNA647613	SAMN15595452	GCA_013912935.1		JACEPR000000000	Illumina NextSeq	80x	SPAdes v. 3.14	0	0	54	6620225	66.2819	8	302710	60	5	6326	94.27	91.32	99.34	1.52	trachea	ventilator-associated pneumonia
287.121	Pseudomonas aeruginosa strain PAL1.51	Lung/Respiratory	MLST.paeruginosa.931	PRJNA647613	SAMN15595466	GCA_013912695.1		JACEPD000000000	Illumina NextSeq	80x	SPAdes v. 3.14	0	0	64	6417375	66.433	9	260717	58	2	6150	94.27	91.92	99.11	1.39	broncho-alveolar lavage	ventilator-associated pneumonia
287.12	Pseudomonas aeruginosa strain PAL1.67	Lung/Respiratory	MLST.paeruginosa.175	PRJNA647613	SAMN15595479	GCA_014040825.1		JACEUY000000000	Illumina NextSeq	80x	SPAdes v. 3.14	0	0	58	6926712	66.0836	5	421979	60	6	6723	94.27	91.5	98.87	2.11	sputum	ventilator-associated pneumonia
287.12	Pseudomonas aeruginosa strain PAL1.34	Lung/Respiratory	MLST.paeruginosa.1621	PRJNA647613	SAMN15595450	GCA_014040815.1		JACEVA000000000	Illumina NextSeq	80x	SPAdes v. 3.14	0	0	40	6404262	66.4559	6	504019	58	6	6087	94.27	91.62	99.06	1.07	trachea	ventilator-associated pneumonia
287.12	Pseudomonas aeruginosa strain PAL1.3	Lung/Respiratory	MLST.paeruginosa.395	PRJNA647613	SAMN15595420	GCA_013913495.1		JACEQT000000000	Illumina NextSeq	80x	SPAdes v. 3.14	0	0	62	7053557	65.9013	8	252969	64	6	6875	93.97	91.02	99.44	2.56	trachea	ventilator-associated pneumonia
287.12	Pseudomonas aeruginosa strain PAL1.9	Lung/Respiratory	MLST.paeruginosa.395	PRJNA647613	SAMN15595426	GCA_013913385.1		JACEQN000000000	Illumina NextSeq	80x	SPAdes v. 3.14	0	0	60	7109910	65.871	6	319136	65	6	6960	93.97	90.84	99.39	2.74	trachea	ventilator-associated pneumonia
287.12	Pseudomonas aeruginosa strain PAL1.6	Lung/Respiratory	MLST.paeruginosa.111	PRJNA647613	SAMN15595423	GCA_013913435.1		JACEQQ000000000	Illumina NextSeq	80x	SPAdes v. 3.14	0	0	100	7125275	65.7713	14	197912	62	6	6980	94.15	90.96	99.34	2.96	sputum	ventilator-associated pneumonia
287.12	Pseudomonas aeruginosa strain PAL1.2	Lung/Respiratory	MLST.paeruginosa.253	PRJNA647613	SAMN15595419	GCA_013913545.1		JACEQU000000000	Illumina NextSeq	80x	SPAdes v. 3.14	0	0	85	7201349	65.5981	10	247043	60	6	7113	94.03	91.08	99.16	2.65	trachea	ventilator-associated pneumonia
287.12	Pseudomonas aeruginosa strain PAL1.7	Lung/Respiratory	MLST.paeruginosa.309	PRJNA647613	SAMN15595424	GCA_013913425.1		JACEQP000000000	Illumina NextSeq	80x	SPAdes v. 3.14	0	0	74	6625472	66.2591	11	188333	59	5	6295	94.21	91.2	98.83	2.02	sputum	ventilator-associated pneumonia
287.12	Pseudomonas aeruginosa strain PAL1.10	Lung/Respiratory	MLST.paeruginosa.395	PRJNA647613	SAMN15595427	GCA_013913365.1		JACEQM000000000	Illumina NextSeq	80x	SPAdes v. 3.14	0	0	63	7109804	65.8715	7	272183	65	6	6956	93.97	90.78	99.39	2.74	trachea	ventilator-associated pneumonia
287.12	Pseudomonas aeruginosa strain PAL1.29	Lung/Respiratory	MLST.Pseudomonas_aeruginosa.155	PRJNA647613	SAMN15595445	GCA_013913035.1		JACEPW000000000	Illumina NextSeq	80x	SPAdes v. 3.14	0	0	68	6845737	66.0834	9	296861	60	5	6553	93.97	90.84	99.48	2.38	trachea	ventilator-associated pneumonia
287.12	Pseudomonas aeruginosa strain PAL1.21	Lung/Respiratory	MLST.Pseudomonas_aeruginosa.179	PRJNA647613	SAMN15595437	GCA_013913185.1		JACEQD000000000	Illumina NextSeq	80x	SPAdes v. 3.14	0	0	73	6948084	66.0095	7	349427	61	6	6677	94.15	90.96	99.2	2.47	trachea	ventilator-associated pneumonia
287.12	Pseudomonas aeruginosa strain PAL1.11	Lung/Respiratory	MLST.paeruginosa.235	PRJNA647613	SAMN15595428	GCA_013913325.1		JACEQL000000000	Illumina NextSeq	80x	SPAdes v. 3.14	0	0	83	6746925	66.1783	10	225670	62	6	6503	94.33	91.32	99.01	2.34	trachea	ventilator-associated pneumonia
287.12	Pseudomonas aeruginosa strain PAL1.14	Lung/Respiratory	MLST.paeruginosa.175	PRJNA647613	SAMN15595431	GCA_013913275.1		JACEQI000000000	Illumina NextSeq	80x	SPAdes v. 3.14	0	0	64	6932288	66.0897	7	391102	59	6	6721	94.27	91.5	98.92	2.11	trachea	ventilator-associated pneumonia
287.12	Pseudomonas aeruginosa strain PAL1.25	Lung/Respiratory	MLST.paeruginosa.253	PRJNA647613	SAMN15595441	GCA_013913125.1		JACEQA000000000	Illumina NextSeq	80x	SPAdes v. 3.14	0	0	81	6647985	66.0995	11	201705	58	6	6326	94.15	91.38	99.11	1.93	trachea	ventilator-associated pneumonia
287.12	Pseudomonas aeruginosa strain PAL1.13	Lung/Respiratory	MLST.Pseudomonas_aeruginosa.274	PRJNA647613	SAMN15595430	GCA_013913295.1		JACEQJ000000000	Illumina NextSeq	80x	SPAdes v. 3.14	0	0	56	6398992	66.475	7	405739	58	6	6069	94.15	91.8	99.34	0.84	trachea	ventilator-associated pneumonia
287.12	Pseudomonas aeruginosa strain PAL1.12	Lung/Respiratory	MLST.paeruginosa.235	PRJNA647613	SAMN15595429	GCA_013913335.1		JACEQK000000000	Illumina NextSeq	80x	SPAdes v. 3.14	0	0	78	6576797	66.3522	9	234433	55	6	6225	94.09	91.2	98.97	1.84	trachea	ventilator-associated pneumonia
287.12	Pseudomonas aeruginosa strain PAL1.38	Lung/Respiratory	MLST.paeruginosa.357	PRJNA647613	SAMN15595454	GCA_013912895.1		JACEPP000000000	Illumina NextSeq	80x	SPAdes v. 3.14	0	0	123	7059166	65.9486	9	232413	61	6	6975	94.21	91.08	99.11	2.92	trachea	ventilator-associated pneumonia
287.12	Pseudomonas aeruginosa strain PAL1.37	Lung/Respiratory	MLST.Pseudomonas_aeruginosa.244	PRJNA647613	SAMN15595453	GCA_013912925.1		JACEPQ000000000	Illumina NextSeq	80x	SPAdes v. 3.14	0	0	84	7194401	65.5771	8	255604	59	6	7079	94.27	91.08	99.48	3.66	trachea	ventilator-associated pneumonia
287.12	Pseudomonas aeruginosa strain PAL1.23	Lung/Respiratory	MLST.paeruginosa.532	PRJNA647613	SAMN15595439	GCA_013913155.1		JACEQB000000000	Illumina NextSeq	80x	SPAdes v. 3.14	0	0	108	7094489	65.911	13	199095	62	5	7004	94.21	91.44	98.97	2.96	trachea	ventilator-associated pneumonia
287.12	Pseudomonas aeruginosa strain PAL1.30	Lung/Respiratory	MLST.paeruginosa.309	PRJNA647613	SAMN15595446	GCA_013913025.1		JACEPV000000000	Illumina NextSeq	80x	SPAdes v. 3.14	0	0	74	6762953	66.1413	9	253858	61	4	6494	94.21	91.2	98.87	2.56	trachea	ventilator-associated pneumonia
287.12	Pseudomonas aeruginosa strain PAL1.28	Lung/Respiratory	MLST.paeruginosa.319	PRJNA647613	SAMN15595444	GCA_013913045.1		JACEPX000000000	Illumina NextSeq	80x	SPAdes v. 3.14	0	0	78	6640756	66.1722	9	269491	60	6	6406	94.15	91.38	98.83	1.71	trachea	ventilator-associated pneumonia
287.12	Pseudomonas aeruginosa strain PAL1.32	Lung/Respiratory	MLST.Pseudomonas_aeruginosa.1320	PRJNA647613	SAMN15595448	GCA_013912985.1		JACEPT000000000	Illumina NextSeq	80x	SPAdes v. 3.14	0	0	129	6724573	66.0994	12	186180	64	6	6557	94.15	91.5	99.34	2.43	trachea	ventilator-associated pneumonia
287.12	Pseudomonas aeruginosa strain PAL1.31	Lung/Respiratory	MLST.paeruginosa.207	PRJNA647613	SAMN15595447	GCA_013912995.1		JACEPU000000000	Illumina NextSeq	80x	SPAdes v. 3.14	0	0	34	6310873	66.4599	6	516566	58	6	5936	94.33	91.86	98.83	0.88	trachea	ventilator-associated pneumonia
287.12	Pseudomonas aeruginosa strain PAL1.27	Lung/Respiratory	MLST.Pseudomonas_aeruginosa.17	PRJNA647613	SAMN15595443	GCA_013913085.1		JACEPY000000000	Illumina NextSeq	80x	SPAdes v. 3.14	0	0	51	6823561	66.2283	6	392805	58	5	6545	94.09	91.26	99.53	2.34	trachea	ventilator-associated pneumonia
287.12	Pseudomonas aeruginosa strain PAL1.46	Lung/Respiratory	MLST.paeruginosa.253	PRJNA647613	SAMN15595461	GCA_013912765.1		JACEPI000000000	Illumina NextSeq	80x	SPAdes v. 3.14	0	0	81	6779635	66.0108	10	254925	60	6	6538	94.03	91.26	99.06	2.29	broncho-alveolar lavage	ventilator-associated pneumonia
287.12	Pseudomonas aeruginosa strain PAL1.39	Lung/Respiratory	MLST.paeruginosa.235	PRJNA647613	SAMN15595455	GCA_013912885.1		JACEPO000000000	Illumina NextSeq	80x	SPAdes v. 3.14	0	0	126	6826300	66.017	21	110518	58	3	6599	94.27	91.32	98.97	1.93	trachea	ventilator-associated pneumonia
287.12	Pseudomonas aeruginosa strain PAL1.48	Lung/Respiratory	MLST.Pseudomonas_aeruginosa.244	PRJNA647613	SAMN15595463	GCA_013912715.1		JACEPG000000000	Illumina NextSeq	80x	SPAdes v. 3.14	0	0	67	6507290	66.2772	7	349807	58	6	6258	94.39	91.98	99.48	1.57	broncho-alveolar lavage	ventilator-associated pneumonia
287.12	Pseudomonas aeruginosa strain PAL1.52	Lung/Respiratory	MLST.paeruginosa.253	PRJNA647613	SAMN15595467	GCA_013912625.1		JACEPC000000000	Illumina NextSeq	80x	SPAdes v. 3.14	0	0	76	6786881	66.1036	9	237428	63	6	6569	94.09	91.44	99.11	2.11	broncho-alveolar lavage	ventilator-associated pneumonia
287.12	Pseudomonas aeruginosa strain PAL1.55	Lung/Respiratory	MLST.paeruginosa.395	PRJNA647613	SAMN15595470	GCA_013912585.1		JACEOZ000000000	Illumina NextSeq	80x	SPAdes v. 3.14	0	0	63	6856552	66.0668	8	278056	66	6	6624	94.09	91.08	99.44	2.47	trachea	ventilator-associated pneumonia
287.12	Pseudomonas aeruginosa strain PAL1.57	Lung/Respiratory	MLST.paeruginosa.1232	PRJNA647613	SAMN15595472	GCA_013912505.1		JACEOX000000000	Illumina NextSeq	80x	SPAdes v. 3.14	0	0	77	6490420	66.3245	8	203099	59	6	6251	94.39	91.98	99.11	0.84	sputum	ventilator-associated pneumonia
287.12	Pseudomonas aeruginosa strain PAL1.50	Lung/Respiratory	MLST.Pseudomonas_aeruginosa.852	PRJNA647613	SAMN15595465	GCA_013912685.1		JACEPE000000000	Illumina NextSeq	80x	SPAdes v. 3.14	0	0	72	6548363	66.2741	9	262419	59	6	6283	94.21	91.62	99.01	0.93	broncho-alveolar lavage	ventilator-associated pneumonia
287.12	Pseudomonas aeruginosa strain PAL1.56	Lung/Respiratory	MLST.paeruginosa.395	PRJNA647613	SAMN15595471	GCA_013912565.1		JACEOY000000000	Illumina NextSeq	80x	SPAdes v. 3.14	0	0	74	7098587	65.8646	8	268903	68	6	6955	94.21	91.2	99.44	2.65	broncho-alveolar lavage	ventilator-associated pneumonia
287.12	Pseudomonas aeruginosa strain PAL1.54	Lung/Respiratory	MLST.paeruginosa.968	PRJNA647613	SAMN15595469	GCA_013912575.1		JACEPA000000000	Illumina NextSeq	80x	SPAdes v. 3.14	0	0	55	6420593	66.4341	6	350430	59	5	6148	94.27	91.8	98.97	1.34	broncho-alveolar lavage	ventilator-associated pneumonia
287.117	Pseudomonas aeruginosa strain SE5458	Lung/Respiratory	MLST.paeruginosa.235	PRJNA592278	SAMN13419657	GCA_013394475.1		CP046406	PacBio RSII	100.0x	HGAP v. v3.0	1	0	1	7157752	65.956	1	7157752	65	8	6986	94.27	91.56	99.01	1.89	respiratory	pneumonia
287.117	Pseudomonas aeruginosa strain SE5331	Lung/Respiratory	MLST.paeruginosa.235	PRJNA592264	SAMN13419003	GCA_013393665.1		CP046402	PacBio RSII	100.0x	HGAP v. v3.0	1	0	1	7056430	65.8935	1	7056430	66	8	6781	94.15	91.2	99.2	2.52	respiratory	pneumonia
287.116	Pseudomonas aeruginosa strain PABCH10	Lung/Respiratory	MLST.paeruginosa.667	PRJNA638217	SAMN15183622	GCA_013375815.1		CP056094	PacBio	50X	HGAP v. 2	1	0	1	7025666	66.0925	1	7025666	63	8	6715	94.09	91.08	98.4	3.53	endotracheal tube (ETT) or tracheostomy tube	Ventilator-associated pneumonia
287.116	Pseudomonas aeruginosa strain PABCH09	Lung/Respiratory	MLST.Pseudomonas_aeruginosa.262	PRJNA638217	SAMN15183617	GCA_013375775.1		CP056095,CP056096,CP056097	PacBio	50X	HGAP v. 2	1	2	3	7038926	65.647	1	6508126	65	8	6783	94.21	91.32	99.34	2.61	endotracheal tube (ETT) or tracheostomy tube	Ventilator-associated pneumonia
287.116	Pseudomonas aeruginosa strain PABCH13	Lung/Respiratory	MLST.Pseudomonas_aeruginosa.639	PRJNA638217	SAMN15183615	GCA_013375795.1		CP056093	PacBio	50X	HGAP v. 2	1	0	1	6496201	66.3378	1	6496201	65	8	6150	94.33	91.92	99.39	1.07	endotracheal tube (ETT) or tracheostomy tube	Ventilator-associated pneumonia
287.111	Pseudomonas aeruginosa strain GIMC5020:PA52Ts2	Lung/Respiratory	MLST.paeruginosa.357	PRJNA625416	SAMN14564661	GCA_013114935.1		CP051768,CP051769	Illumina	90	clc genomics workbench v. 20	0	1	2	6814990	65.8949	1	6813604	65	0	6382	94.21	91.5	98.36	1.93	tracheal aspirate	nosocomial pneumonia
287.111	Pseudomonas aeruginosa strain GIMC5021:PA52Ts17	Lung/Respiratory	MLST.paeruginosa.357	PRJNA625416	SAMN14564662	GCA_013114955.1		CP051770,CP051771	Illumina	110	clc genomics workbench v. 20	0	1	2	6851706	65.9359	1	6850320	66	0	6419	94.21	90.6	98.87	2.83	tracheal aspirate	nosocomial pneumonia
287.111	Pseudomonas aeruginosa strain GIMC5019:PA52Ts1	Lung/Respiratory	MLST.paeruginosa.357	PRJNA625416	SAMN14564660	GCA_013114915.1		CP051766,CP051767	Illumina	90	clc genomics workbench v. 20	0	1	2	6860562	65.9142	1	6859176	65	0	6429	94.21	91.32	98.83	2.02	tracheal aspirate	nosocomial pneumonia
287.109	Pseudomonas aeruginosa strain CMC-115	Lung/Respiratory	MLST.paeruginosa.3244	PRJNA593818	SAMN13451386	GCA_012276675.1		CP046602	Illumina NextSeq	1500x	Geneious v. 11.0.4	1	0	1	6375262	66.3943	1	6375262	64	8	6006	94.15	91.62	96.86	1.02	tracheal aspirate	HCAP - acute pneumonia	host_description:acutely ventilated with fever, leukocytosis, increased sputum production;host_disease_outcome:Survived;host_disease_stage:Acute infection;host_health_state:Acute on chronic SDH and COPD
287.102	Pseudomonas aeruginosa strain AG1	Lung/Respiratory	MLST.paeruginosa.111	PRJNA587210	SAMN13182580	GCA_009662315.1		CP045739	Illumina HiSeq; Oxford Nanopore GridION	400.0x	Unicycler (hybrid) v. 0.4.7	1		1	7190208	65.7074	1	7190208	66	12	6899	94.21	91.14	99.2	2.87	Sputum-lungs	Pneumonia
287.985	Pseudomonas aeruginosa strain 60503	Lung/Respiratory	MLST.paeruginosa.773	PRJNA555258	SAMN12306201	GCA_007559065.1		CP041774	PacBio RSII	100.0x	HGAP v. 3.0	1		1	6809062	66.1477	1	6809062	65	8	6571	94.39	91.8	99.01	1.48	sputum specimen	pneumonia
287.938	Pseudomonas aeruginosa strain BWH047	Lung/Respiratory	MLST.paeruginosa.235	PRJNA533806	SAMN11467404	GCA_005048525.1		SUPJ00000000	Illumina HiSeq	110.0x	SPAdes v. 3.9.1			138	6742224	66.1451	13	192392	67	2	6595	94.21	91.26	98.83	2.29	bronchoalveolar lavage	Pneumonia
287.892	Pseudomonas aeruginosa strain PA-VAP-4	Lung/Respiratory	MLST.paeruginosa.2042	PRJNA438112	SAMN08706630	GCA_004347045.1		CP028368	Illumina MiSeq	130 x	SPAdes v. 3.11	1		1	6271764	66.5838	1	6271764	54	3	6000	94.39	91.86	97.84	1.11	BAL	VAP
287.892	Pseudomonas aeruginosa strain PA-VAP-2	Lung/Respiratory	MLST.paeruginosa.2960	PRJNA438112	SAMN08706628	GCA_004347025.1		CP028331	Illumina MiSeq	130 x	SPAdes v. 3.11	1		1	6283481	66.5525	1	6283481	62	6	5989	94.09	91.56	99.2	0.93	BAL	VAP
287.892	Pseudomonas aeruginosa strain PA-VAP-1	Lung/Respiratory	MLST.paeruginosa.1027	PRJNA438112	SAMN08706627	GCA_004347005.1		CP028332	Illumina MiSeq	130 x	SPAdes v. 3.11	1		1	6382137	66.5193	1	6382137	64	6	6105	94.27	91.62	98.55	1.07	BAL	VAP
287.892	Pseudomonas aeruginosa strain PA-VAP-3	Lung/Respiratory	MLST.paeruginosa.253	PRJNA438112	SAMN08706629	GCA_004346985.1		CP028330	Illumina MiSeq	130 x	SPAdes v. 3.11	1		1	6665262	66.229	1	6665262	58	6	6404	94.15	91.56	98.92	1.62	BAL	VAP
287.777	Pseudomonas aeruginosa strain GIMC5015:PAKB6	Lung/Respiratory	MLST.Pseudomonas_aeruginosa.549	PRJNA506142	SAMN10449072	GCA_003957825.1		CP034429	Illumina	28	CLC Genomics Workbench v. 9.5.2			1	6258491	66.534	0	6258491	64	12	5864	94.21	92.04	98.97	0.79	bronchoalveolar lavage	Pneumonia
287.708	Pseudomonas aeruginosa strain ER06896	Lung/Respiratory	MLST.paeruginosa.1182	PRJNA400231	SAMN07561567	GCA_003703685.1		NTGC00000000	PacBio	77.8420263112421x	HGAP v. 2.0.1			6	6766003	66.0773	1	1663653	64	4	6479	94.27	91.08	98.36	2.29	bronchoscopy tissue	pneumonia
287.638	Pseudomonas aeruginosa strain Y71	Lung/Respiratory	MLST.paeruginosa.245	PRJNA477430	SAMN09469727	GCA_003408495.1		CP030911	PacBio	119.5x	HGAP v. 2.3.0	1		1	6940949	65.9686	1	6940949	65	12	6664	99.9	98.3	100	0.3	sputum	Pneumonia	host_subject_id:Y71
287.637	Pseudomonas aeruginosa strain Y31	Lung/Respiratory		PRJNA477422	SAMN09469677	GCA_003369775.1		CP030910	PacBio	131.23x	HGAP v. 2.3.0	1		1	6831076	66.1532	1	6831076	65	12	6442	99.4	98.1	100	1.2	sputum	Pneumonia	host_subject_id:Y31
287.637	Pseudomonas aeruginosa strain Y82	Lung/Respiratory	MLST.paeruginosa.111	PRJNA477432	SAMN09469732	GCA_003369755.1		CP030912	PacBio	135.44x	HGAP v. 2.3.0	1		1	7106857	65.7509	1	7106857	64	12	6815	99.9	99	99.7	0	sputum	Pneumonia	host_subject_id:Y82
287.636	Pseudomonas aeruginosa strain Y89	Lung/Respiratory	MLST.paeruginosa.245	PRJNA477434	SAMN09469733	GCA_003369735.1		CP030913,CP030914	PacBio	119.68x	HGAP v. 2.3.0	1	1	2	6954674	65.9781	1	6868832	65	12	6641	99.9	98.5	100	0	sputum	Pneumonia	host_subject_id:Y89
287.574	Pseudomonas aeruginosa strain PAL0.1	Lung/Respiratory	MLST.paeruginosa.111	PRJNA471268	SAMN09205866	GCA_003143795.1		QFRL00000000	Illumina HiSeq	650.0x	SPAdes v. MARCH-2018			131	7040354	65.8738	13	202317	58	2	6888	99.8	99	100	0.3	lung	Pneumonia
287.574	Pseudomonas aeruginosa strain PAL1.1	Lung/Respiratory	MLST.paeruginosa.235	PRJNA471268	SAMN09205884	GCA_003143815.1		QFRM00000000	Illumina HiSeq	650.0x	SPAdes v. MARCH-2018			108	6780687	66.0359	9	222705	62	2	6621	99.9	99.1	100	0	lung	Pneumonia
287.291	Pseudomonas aeruginosa strain PA_D21	Lung/Respiratory	MLST.paeruginosa.1971	PRJNA294254	SAMN04914386	GCF_001722045.1		CP012582	PacBio; Illumina Hi-seq	48.8	HGAP v. 3; CLC genomic workbench v. 8.0.3	1		1	6639108	66.21	1	6639108	64	4	6279	99.8	99.5	99.7	0	Sputum; Late isolate from VAP patient 2	Ventilator associated pneumonia	host_subject_id:VAP2
287.291	Pseudomonas aeruginosa strain PA_D5	Lung/Respiratory	MLST.paeruginosa.1971	PRJNA294254	SAMN04910061	GCF_001722025.1		CP012579	PacBio; Illumina Hi-seq	86.57	HGAP v. 3; CLC genomic workbench v. 8.0.3	1		1	6681992	66.16	1	6681992	64	4	6319	99.8	99.4	100	0	Sputum; Early isolate from VAP patient 3	Ventilator associated pneumonia	host_subject_id:VAP3
287.29	Pseudomonas aeruginosa strain PA_D22	Lung/Respiratory	MLST.paeruginosa.1971	PRJNA294254	SAMN04914475	GCF_001721825.1		CP012583	PacBio; Illumina Hi-seq	56.71	HGAP v. 3; CLC genomic workbench v. 8.0.3	1		1	6681981	66.16	1	6681981	64	4	6319	99.8	99.4	100	0	Sputum; Late isolate from VAP patient 3	Ventilator associated pneumonia	host_subject_id:VAP3
287.29	Pseudomonas aeruginosa strain PA_D9	Lung/Respiratory	MLST.paeruginosa.1971	PRJNA294254	SAMN04910066	GCF_001721785.1		CP012580	PacBio; Illumina Hi-seq	68.59	HGAP v. 3; CLC genomic workbench v. 8.0.3	1		1	6645477	66.21	1	6645477	64	4	6284	99.8	99.4	100	0	Sputum; Late isolate from VAP patient 1	Ventilator associated pneumonia	host_subject_id:VAP1
287.29	Pseudomonas aeruginosa strain PA_D16	Lung/Respiratory	MLST.paeruginosa.1971	PRJNA294254	SAMN04914381	GCF_001721805.1		CP012581	PacBio; Illumina Hi-seq	46.48	HGAP v. 3; CLC genomic workbench v. 8.0.3	1		1	6681975	66.16	1	6681975	64	4	6320	99.8	99.4	100	0	Sputum; Early isolate from VAP patient 4	Ventilator associated pneumonia	host_subject_id:VAP4
287.29	Pseudomonas aeruginosa strain PA_D2	Lung/Respiratory	MLST.paeruginosa.1971	PRJNA294254	SAMN04910045	GCF_001721765.1		CP012578	PacBio; Illumina Hi-seq	91.24	HGAP v. 3; CLC genomic workbench v. 8.0.3	1		1	6642996	66.22	1	6642996	64	4	6280	99.8	99.5	100	0	Sputum; Early isolate from VAP patient 2	Ventilator associated pneumonia	host_subject_id:VAP2
287.29	Pseudomonas aeruginosa strain PA_D1	Lung/Respiratory	MLST.paeruginosa.1971	PRJNA294254	SAMN04910034	GCF_001721745.1		CP012585	PacBio; Illumina Hi-seq	106.46	HGAP v. 3; CLC genomic workbench v. 8.0.3	1		1	6643823	66.21	1	6643823	64	4	6277	99.8	99.5	100	0	Sputum; Early isolate from VAP patient 1	Ventilator associated pneumonia	host_subject_id:VAP1
1.08193e+06	Pseudomonas aeruginosa PA103	Lung/Respiratory	MLST.paeruginosa.298	PRJNA232082	SAMN02951864	GCA_000611975.1		JARI00000000	Illumina HiSeq	190.0x	Ray v. 2.0.0-rc5			270	6716795	66.1	37	53587	63	7	6268	99	98.2	99.4	0	sputum
287.426	Pseudomonas aeruginosa PA492	UTI	MLST.Pseudomonas_aeruginosa.235	PRJNA1207617	SAMN46168949			CP178225	PacBio Sequel	40.0x	HGAP v. 4.0	1	0	1	7021937	65.9167	1	7021937	66	12	6795	99.8	98.5	98.9	2.7	urine	Urinary tract infection
287.415	Pseudomonas aeruginosa DGLTL7	UTI	MLST.Pseudomonas_aeruginosa.773	PRJNA1163665	SAMN43881914			JBHOAA000000000	Illumina MiSeq	150x	SPAdes v. 3.15.4	0	0	113	6758802	66.0508	9	240320	62	6	6468	99.9	99.2	99.3	1.8	urinary tract infection
287.415	Pseudomonas aeruginosa DGLU	UTI	MLST.Pseudomonas_aeruginosa.235	PRJNA1163665	SAMN43881918			JBHOAE000000000	Illumina MiSeq	150x	SPAdes v. 3.15.4	0	0	124	6844814	66.0128	10	226605	59	3	6536	99.9	99	99.1	1.6	urinary tract infection
287.405	Pseudomonas aeruginosa D38	UTI	MLST.Pseudomonas_aeruginosa.175	PRJNA985214	SAMN35791090	GCA_041353775.1		JAUEFO000000000	Illumina NovaSeq	211x	SPAdes v. V3.15.5	0	0	174	7140207	65.966	7	292684	64	3	7103	99.9	99.1	99.1	3	urinary tract infection	infection
287.405	Pseudomonas aeruginosa D37	UTI	MLST.Pseudomonas_aeruginosa.175	PRJNA985214	SAMN35791089	GCA_041353835.1		JAUEFN000000000	Illumina NovaSeq	184x	SPAdes v. V3.15.5	0	0	167	7142579	65.961	7	293451	64	3	7090	99.9	99	99.1	3	urinary tract infection	infection
287.405	Pseudomonas aeruginosa E32	UTI	MLST.Pseudomonas_aeruginosa.175	PRJNA985214	SAMN35791094	GCA_041353685.1		JAUEFS000000000	Illumina NovaSeq	252x	SPAdes v. V3.15.5	0	0	180	7094352	65.9196	6	523499	65	3	7063	99.9	99	99.1	3.2	urinary tract infection	infection
287.404	Pseudomonas aeruginosa F35	UTI	MLST.Pseudomonas_aeruginosa.235	PRJNA985214	SAMN35791101	GCA_041353595.1		JAUEFZ000000000	Illumina NovaSeq	228x	SPAdes v. V3.15.5	0	0	176	7347447	65.7786	14	200593	67	3	7267	99.9	98.4	99.5	3.5	urinary tract infection	infection
287.35	Pseudomonas aeruginosa 19021	UTI	MLST.Pseudomonas_aeruginosa.1284	PRJNA1040412	SAMN38257036	GCA_036864095.1		JAZEWS000000000	Illumina MiSeq	140x	SPAdes v. 3.13.1	0	0	219	7020019	65.8084	16	141660	58	4	6899	99.8	98.3	99.3	3.2	urine	Urinary tract infection
287.343	Pseudomonas aeruginosa PA232723	UTI		PRJNA1073241	SAMN39824148	GCA_036553185.1		JAZHPC000000000	Illumina	12.0x	SPAdes v. Jan 2024	0	0	423	6572879	65.9514	6	393720	60	6	6518	99.1	95.9	99.3	4.3	urine	UTI
287.343	Pseudomonas aeruginosa PA232656	UTI	MLST.Pseudomonas_aeruginosa.116	PRJNA1073241	SAMN39824143	GCA_036553485.1		JAZHOQ000000000	Illumina	12.0x	SPAdes v. Jan 2024	0	0	293	6305109	66.4463	6	394276	64	4	6112	99.8	97.8	99.3	2.5	urine	UTI
287.337	Pseudomonas aeruginosa FI-17645	UTI	MLST.paeruginosa.235	PRJNA1010778	SAMN37212751	GCA_034480885.1		CP133738	Illumina NovaSeq; Oxford Nanopore	372.0x	Unicycler v. v0.5.0	1	0	1	7132031	65.8343	1	7132031	66	12	6926	99.9	98.8	99.3	2.7	urine	Urinary tract infection
287.326	Pseudomonas aeruginosa PSA10	UTI	MLST.paeruginosa.664	PRJNA1026085	SAMN37733291	GCA_032844025.1		JAWIWQ000000000	Illumina NovaSeq	144x	SPAdes v. 3.15.3	0	0	100	7164756	65.8404	6	259544	63	3	7067	100	99.3	99.8	3.1	Urinary sample	Urinary tract infection
287.326	Pseudomonas aeruginosa PSA73	UTI	MLST.paeruginosa.111	PRJNA1026085	SAMN37733302	GCA_032843505.1		JAWIXB000000000	Illumina NovaSeq	195x	SPAdes v. 3.15.3	0	0	68	7038481	65.82	8	340477	61	2	6821	100	99	99.3	2.7	Urinary sample	Urinary tract infection
287.303	Pseudomonas aeruginosa CPO147	UTI	MLST.paeruginosa.111	PRJNA924056	SAMN32721565	GCA_030186195.2		JARTSF000000000	Illumina NovaSeq	32.44750515x	Unicycler v. 0.4.08	0	0	152	6906598	65.8961	13	173366	58	3	6670	100	98.7	99.3	2.4	urine	Urinary tract infection
287.303	Pseudomonas aeruginosa CPO470	UTI	MLST.paeruginosa.111	PRJNA924056	SAMN32721579	GCA_030183735.1		JARTNM000000000	Illumina NovaSeq	77.68046182x	Unicycler v. 0.4.08	0	0	130	6923024	65.8872	13	184648	58	3	6679	100	98.8	99.4	2.4	urine	Urinary tract infection
287.303	Pseudomonas aeruginosa CPO102	UTI	MLST.paeruginosa.111	PRJNA924056	SAMN32721572	GCA_030186505.1		JARTSZ000000000	Illumina NovaSeq	59.43944303x	Unicycler v. 0.4.08	0	0	128	6920568	65.8899	9	211875	58	3	6665	100	99	99.4	2.1	urine	Urinary tract infection
287.303	Pseudomonas aeruginosa CPO180	UTI	MLST.paeruginosa.111	PRJNA924056	SAMN32721562	GCA_030185815.2		JARTRM000000000	Illumina NovaSeq	68.62626621x	Unicycler v. 0.4.08	0	0	122	6916965	65.8989	9	211875	58	3	6672	100	99	99.4	2.3	urine	Urinary tract infection
287.303	Pseudomonas aeruginosa CPO510	UTI	MLST.paeruginosa.111	PRJNA924056	SAMN32721578	GCA_030183295.1		JARTMQ000000000	Illumina NovaSeq	89.40647091x	Unicycler v. 0.4.08	0	0	123	6921281	65.8901	9	223518	58	3	6657	100	99.1	99.4	2.2	urine	Urinary tract infection
287.302	Pseudomonas aeruginosa CPO137	UTI	MLST.paeruginosa.111	PRJNA924056	SAMN32721566	GCA_030186295.2		JARTSL000000000	Illumina NovaSeq	49.94675545x	Unicycler v. 0.4.08	0	0	147	6906335	65.8986	13	189805	58	3	6661	100	98.9	99.3	2.4	urine	Urinary tract infection
287.302	Pseudomonas aeruginosa CPO086	UTI	MLST.paeruginosa.111	PRJNA924056	SAMN32721574	GCA_030186915.2		JARTTE000000000	Illumina NovaSeq	150.1420095x	Unicycler v. 0.4.08	0	0	179	6901831	65.9752	9	265793	60	3	6702	99.9	98.8	99.4	3.8	urine	Urinary tract infection
287.302	Pseudomonas aeruginosa CPO181	UTI	MLST.paeruginosa.111	PRJNA924056	SAMN32721561	GCA_030185775.1		JARTRL000000000	Illumina NovaSeq	59.90432788x	Unicycler v. 0.4.08	0	0	127	6919362	65.8934	11	189787	58	3	6675	100	98.9	99.4	2.4	urine	Urinary tract infection
287.302	Pseudomonas aeruginosa CPO134	UTI	MLST.paeruginosa.111	PRJNA924056	SAMN32721568	GCA_030186335.2		JARTSN000000000	Illumina NovaSeq	42.97090015x	Unicycler v. 0.4.08	0	0	148	6906240	65.8949	13	186907	58	3	6670	100	98.8	99.3	2.5	urine	Urinary tract infection
287.294	Pseudomonas aeruginosa P14	UTI	MLST.paeruginosa.773	PRJNA913392	SAMN32292829	GCA_028595705.1		JAPWLB000000000	Illumina HiSeq	67.5x	SPAdes v. 3.7	0	0	71	6844752	66.0846	6	433376	60	7	6587	99.9	99.3	99.3	1.6	urine	Urinary tract infection
287.294	Pseudomonas aeruginosa P22	UTI	MLST.Pseudomonas_aeruginosa.244	PRJNA913392	SAMN32292836	GCA_028595545.1		JAPWKU000000000	Illumina HiSeq	74.9x	SPAdes v. 3.7	0	0	36	7082297	65.7696	5	670701	61	7	6808	99.9	99.1	99.8	3.7	urine	Urinary tract infection
287.294	Pseudomonas aeruginosa PA18	UTI	MLST.paeruginosa.654	PRJNA931602	SAMN33093141	GCA_028594365.1		JAQRBF000000000	Illumina MiSeq	60.0x	SPAdes v. 3.12	0	0	69	6976122	65.9734	6	353619	64	5	6829	100	99.4	99.5	2.1	urine	urinary tract infection
287.292	Pseudomonas aeruginosa PE83	UTI	MLST.paeruginosa.167	PRJNA939247	SAMN33461042	GCA_028994415.1		JARDUX000000000	Illumina MiSeq	126.0x	Metassembler v. 1.5	0	0	105	7343505	65.5108	11	197737	62	5	7218	99.7	98.3	99.6	4.6	urine from 45 year-old man with urinary tract infection	Infection, Urinary Tract
287.292	Pseudomonas aeruginosa PE52	UTI	MLST.paeruginosa.2731	PRJNA939245	SAMN33460544	GCA_028994405.1		JARDUU000000000	Illumina MiSeq	202.0x	Metassembler v. 1.5	0	0	49	6787472	66.1427	4	668905	57	5	6536	99.4	98.4	98.4	1.9	urine from 66 year-old man with urinary tract infection	Urinary Tract infection
287.292	Pseudomonas aeruginosa PE63	UTI	MLST.Pseudomonas_aeruginosa.549	PRJNA939246	SAMN33461041	GCA_028994475.1		JARDUW000000000	Illumina MiSeq	150.0x	Metassembler v. 1.5	0	0	27	6236071	66.5729	5	480098	58	5	5859	100	99.9	99.4	0.8	urine from 63 year-old woman with urinary tract infection	Urinary Tract infection
287.292	Pseudomonas aeruginosa P9	UTI	MLST.paeruginosa.3765	PRJNA913392	SAMN32292824	GCA_028595865.2		JAPWLG000000000	Oxford Nanopore MinION	1.0x	Flye v. 2.9.1	1	2	3	6990601	65.7761	1	6518599	65	12	6756	99.8	98.6	99.4	2.3	Urinary catheter	Urinary tract infection
287.292	Pseudomonas aeruginosa P23	UTI	MLST.paeruginosa.621	PRJNA913392	SAMN32292837	GCA_028595525.2		JAPWKT000000000	Oxford Nanopore MinION	1.0x	Flye v. 2.9.1	1	0	1	6931140	65.8439	1	6931140	66	12	6545	100	99.1	99.4	2.6	Urinary catheter	Urinary tract infection
287.284	Pseudomonas aeruginosa C47	UTI		PRJNA700443	SAMN17831871	GCA_027856235.1		JAFEVU000000000	Illumina	85.4x	SPAdes v. 2020-3-11	0	0	35	6408541	66.2713	7	367564	55	3	6090	100	99.2	99.2	1.3	urine	Urinary tract Infection
287.247	Pseudomonas aeruginosa PAD8	UTI	MLST.Pseudomonas_aeruginosa.639	PRJNA660892	SAMN15963197	GCA_022700635.1		CP061073,CP061074	Oxford Nanopore PromethION	105.0x	flye v. 2.7	1	1	2	6613026	66.0962	1	6467752	65	8	6268	100	99.4	99.2	1.5	urine	urine infection
287.247	Pseudomonas aeruginosa PE52	UTI	MLST.paeruginosa.2731	PRJNA594964	SAMN13541953	GCA_022695975.1		WUAE00000000	Illumina NextSeq	7.5x	SPAdes v. 3.9.0	0	0	140	6780401	66.1296	9	272647	55	2	6614	99.4	98.3	98.4	2	urine	Infection, Urinary Tract	host_description:Missisng
287.148	Pseudomonas aeruginosa strain PA790	UTI	MLST.paeruginosa.773	PRJNA729627	SAMN19136540	GCA_018448985.1		CP075176	Illumina HiSeq; Oxford Nanopore MinION	114.01x	Unicycler v. 0.4.8	1	0	1	6932250	66.0252	1	6932250	68	12	6664	94.21	91.44	99.16	1.84	urine	Urinary Tract Infection
287.147	Pseudomonas aeruginosa strain PAG7	UTI	MLST.paeruginosa.1639	PRJNA680489	SAMN16881673	GCA_018141565.1		CP065374	Oxford Nanopore PromethION	105.0x	flye v. 2.7	1	0	1	6715242	66.2025	1	6715242	67	12	6423	94.33	91.44	98.78	1.21	urine	urine infection
287.147	Pseudomonas aeruginosa strain PAM68	UTI	MLST.paeruginosa.1639	PRJNA684639	SAMN17065268	GCA_018141645.1		CP065948	Oxford Nanopore PromethION	105.0x	flye v. 2.7	1	0	1	6560248	66.1534	1	6560248	67	12	6278	94.21	91.44	96.76	1.21	urine	urine infection
287.137	Pseudomonas aeruginosa strain E-I-1	UTI	MLST.paeruginosa.308	PRJNA656414	SAMN15784064	GCA_015732095.1		JACKWS000000000	PacBio Sequel	150x	smrtlink v. v8	0	0	2	7079389	65.9905	1	4830702	65	12	6839	94.27	91.56	99.44	2.52	urine	Urinary Tract Infetion
287.137	Pseudomonas aeruginosa strain A-I-1	UTI	MLST.paeruginosa.111	PRJNA656414	SAMN15783927	GCA_015697665.1		CP060243	PacBio Sequel	150x	smrtlink v. v8	1	0	1	7087087	65.8346	1	7087087	67	8	6868	94.09	91.14	99.25	2.43	urine	Urinary Tract Infetion
287.137	Pseudomonas aeruginosa strain G-I-1	UTI	MLST.paeruginosa.232	PRJNA656414	SAMN15783930	GCA_015697465.1		CP060240	PacBio Sequel	150x	smrtlink v. v8	1	0	1	6480192	66.3356	1	6480192	65	8	6169	94.51	91.92	99.39	1.57	urine	Urinary Tract Infetion
287.137	Pseudomonas aeruginosa strain C-I-1	UTI	MLST.paeruginosa.3227	PRJNA656414	SAMN15783929	GCA_015697605.1		CP060241	PacBio Sequel	150x	smrtlink v. v8	1	0	1	6325392	66.4518	1	6325392	64	8	5946	94.33	91.98	99.34	0.7	urine	Urinary Tract Infetion
287.133	Pseudomonas aeruginosa strain 4-120	UTI	MLST.paeruginosa.235	PRJNA629475	SAMN14776833	GCA_015317705.1		JABDUT000000000	Illumina NovaSeq	129x	SPAdes v. 3.11.1	0	0	180	6782398	66.0845	19	110751	65	2	6634	94.21	90.9	98.97	4.1	Urinary tract infection	Infection
287.121	Pseudomonas aeruginosa strain PA0750	UTI		PRJNA649713	SAMN15689521	GCA_014235285.1		JACJGV000000000	Illumina NextSeq	100x	SPAdes v. 3.10.0	0	0	108	6601920	66.1806	7	376348	58	3	6324	94.27	91.74	99.01	1.71	hospital patient	Wound Lesion
287.121	Pseudomonas aeruginosa strain PAL1.47	UTI	MLST.paeruginosa.395	PRJNA647613	SAMN15595462	GCA_013912665.1		JACEPH000000000	Illumina NextSeq	80x	SPAdes v. 3.14	0	0	72	7240226	65.7886	8	312812	67	6	7143	94.21	91.2	99.44	3.05	bronchial	ventilator-associated pneumonia
287.12	Pseudomonas aeruginosa strain PAL1.53	UTI		PRJNA647613	SAMN15595468	GCA_013912615.1		JACEPB000000000	Illumina NextSeq	80x	SPAdes v. 3.14	0	0	52	6340601	66.5483	8	328478	59	3	6005	94.51	91.98	99.2	0.75	bronchial	ventilator-associated pneumonia
287.12	Pseudomonas aeruginosa strain PAL1.49	UTI	MLST.Pseudomonas_aeruginosa.179	PRJNA647613	SAMN15595464	GCA_013912725.1		JACEPF000000000	Illumina NextSeq	80x	SPAdes v. 3.14	0	0	69	6936624	66.0899	8	245813	60	6	6633	94.21	91.26	99.11	2.29	bronchial	ventilator-associated pneumonia
287.892	Pseudomonas aeruginosa strain PAE1880	UTI	MLST.Pseudomonas_aeruginosa.17	PRJNA518775	SAMN10857626	GCA_004213525.1		SGUI00000000	Illumina NextSeq	10.0x	SPAdes v. 3.12			205	7257822	65.8247	26	87006	58	5	7232	93.97	90.78	99.53	3.88	urine	urinary infection
287.774	Pseudomonas aeruginosa strain IMP-13	UTI	MLST.paeruginosa.621	PRJNA507737	SAMN10503341	GCA_003950015.1		CP034354,CP034355	PacBio	60.0x	CLC NGS Cell v. 9.5	1	1	2	7178010	65.6288	0	7047704	65	8	6928	94.39	91.5	99.34	2.47	urine	urinary infection
287.759	Pseudomonas aeruginosa strain AUS430	UTI	MLST.paeruginosa.907	PRJNA325248	SAMN07423976	GCA_003840545.1		NSXB00000000	Illumina MiSeq	44x	A5 pipeline (Miseq, Linux) v. 20140521			33	6292438	66.5192	3	550372	57	4	6014	94.27	91.98	99.11	1.11	urinary tract infection
287.759	Pseudomonas aeruginosa strain AUS111	UTI	MLST.paeruginosa.827	PRJNA325248	SAMN07423963	GCA_003840635.1		NSXO00000000	Illumina MiSeq	31x	A5 pipeline (Miseq, Linux) v. 20140521			44	6556554	66.2418	6	319152	59	3	6351	94.09	91.56	99.16	1.39	urinary tract infection
287.758	Pseudomonas aeruginosa strain AUS263	UTI	MLST.paeruginosa.932	PRJNA325248	SAMN07423985	GCA_003840455.1		NSWS00000000	Illumina MiSeq	36x	A5 pipeline (Miseq, Linux) v. 20140521			71	6419384	66.4488	4	512720	58	4	6220	94.15	91.56	99.25	0.88	urinary tract infection
287.75	Pseudomonas aeruginosa strain AUS344	UTI	MLST.paeruginosa.266	PRJNA325248	SAMN07424001	GCA_003838695.1		NSWC00000000	Illumina MiSeq	28x	A5 pipeline (Miseq, Linux) v. 20140521			27	6371733	66.476	3	781949	58	4	6068	94.45	91.86	99.34	1.07	urinary tract infection
287.737	Pseudomonas aeruginosa strain S54485	UTI	MLST.paeruginosa.308	PRJNA325248	SAMN07424194	GCA_003835495.1		NSOR00000000	Illumina MiSeq	32x	A5 pipeline (Miseq, Linux) v. 20140521			49	6864662	66.0727	5	406344	59	4	6719	94.39	91.44	99.44	2.34	urinary tract infection
287.731	Pseudomonas aeruginosa strain X24509	UTI	MLST.paeruginosa.527	PRJNA325248	SAMN07424196	GCA_003834355.1		NSOP00000000	Illumina MiSeq	38x	A5 pipeline (Miseq, Linux) v. 20140521			37	6405850	66.3645	3	521474	59	4	6154	94.51	91.92	99.11	0.93	urinary tract infection
287.732	Pseudomonas aeruginosa strain JJ692	UTI	MLST.paeruginosa.235	PRJNA325248	SAMN07424193	GCA_003834545.1		NSOS00000000	Illumina MiSeq	41x	A5 pipeline (Miseq, Linux) v. 20140521			37	6691266	66.1375	5	335059	57	4	6483	94.33	91.5	98.87	1.62	urinary tract infection
287.732	Pseudomonas aeruginosa strain U2504	UTI	MLST.paeruginosa.235	PRJNA325248	SAMN07424195	GCA_003834495.1		NSOQ00000000	Illumina MiSeq	38x	A5 pipeline (Miseq, Linux) v. 20140521			55	6827994	65.9929	6	323662	59	4	6704	94.33	91.44	98.92	1.75	urinary tract infection
287.709	Pseudomonas aeruginosa strain PS1	UTI	MLST.paeruginosa.773	PRJNA498487	SAMN10297840	GCA_003725635.1		RHDU00000000	Illumina MiSeq	57.023413770148075x	SPAdes v. 3.12			33	6720818	66.1602	7	290176	52	0	6553	94.03	91.26	98.92	1.3	urine clinical sample	urinary tract infection
287.455	Pseudomonas aeruginosa strain 97	UTI	MLST.paeruginosa.234	PRJNA411997	SAMN07692776	GCA_002411865.1		NXHR00000000	Illumina	134x	SPAdes v. 3.9.1			167	6909721	65.88	17	146055	62	1	6854	99.9	99.1	100	0	urine	UTI
287.409	Pseudomonas aeruginosa strain 84	UTI	MLST.paeruginosa.3569	PRJNA389181	SAMN05020322	GCA_002205335.1		CP021999	PacBio	89.0x	HGAP v. 3	1		1	6566724	66.23	1	6566724	64	4	6348	99.8	98.8	100	0	bronchial washing	ventilator-associated pneumonia
287.409	Pseudomonas aeruginosa strain 127	UTI	MLST.paeruginosa.309	PRJNA389181	SAMN05020324	GCA_002205355.1		CP022000	PacBio	91.0x	HGAP v. 3	1		1	7148302	65.74	1	7148302	65	4	7025	99.8	98.2	100	3.2	bronchial washing	ventilator-associated pneumonia
287.408	Pseudomonas aeruginosa strain PAS3	UTI	MLST.paeruginosa.1076	PRJNA388357	SAMN07175295	GCA_002201305.1		NIJC00000000	Illumina HiSeq	335.09x	SPAdes v. 3.6.2			322	6731789	66.12	20	102161	58	4	6606	99.5	98.1	100	0.3	urine	Urinary Tract Infection
287.409	Pseudomonas aeruginosa strain PAS4	UTI	MLST.paeruginosa.235	PRJNA388357	SAMN07175296	GCA_002201405.1		NIJB00000000	Illumina HiSeq	142.05x	SPAdes v. 3.6.2			185	6753415	66.03	17	118034	60	3	6521	99.9	98.6	100	0	urine	Urinary Tract Infection
287.409	Pseudomonas aeruginosa strain PAS7	UTI	MLST.paeruginosa.235	PRJNA388357	SAMN07175299	GCA_002201395.1		NIIY00000000	Illumina HiSeq	171.51x	SPAdes v. 3.6.2			492	6851779	65.9	22	91918	57	3	6750	99.6	98.4	100	0	urine	Urinary Tract Infection
287.408	Pseudomonas aeruginosa strain PAS6	UTI	MLST.paeruginosa.235	PRJNA388357	SAMN07175298	GCA_002201255.1		NIIZ00000000	Illumina HiSeq	114.21x	SPAdes v. 3.6.2			189	7036089	65.99	19	113718	59	3	6836	99.9	97.9	100	0.9	urine	Urinary Tract Infection
287.405	Pseudomonas aeruginosa strain 58	UTI	MLST.paeruginosa.308	PRJNA389181	SAMN05020321	GCA_002192495.1		CP021775	PacBio	83.0x	HGAP v. 3	1		1	7241575	65.8	1	7241575	65	4	7146	99.8	97.5	99.4	0.9	bronchial washing	ventilator-associated pneumonia
287.405	Pseudomonas aeruginosa strain 124	UTI	MLST.paeruginosa.309	PRJNA389181	SAMN05020323	GCA_002192475.1		CP021774	PacBio	91.0x	other v. HGAP 3	1		1	7008516	65.84	1	7008516	65	4	6785	99.8	99	100	0.3	bronchial washing	ventilator-associated pneumonia
287.373	Pseudomonas aeruginosa strain Kasamber	UTI	MLST.paeruginosa.235	PRJNA361432	SAMN06233741	GCF_002003595.1		MVDK00000000	Illumina HiSeq	132.0x	SeqMan NGen v. 13.0.0			240	6764168	66.15	38	55679	57	2	6668	99.9	97.8	100	1.8	Urine	UTI
287.2	Pseudomonas aeruginosa strain Ps2	UTI	MLST.paeruginosa.2190	PRJNA295428	SAMN04054214	GCF_001420525.1		LKAF00000000	Illumina HiSeq	30.0x	Velvet v. 4			31	6563630	66.32	3	750636	61	2	6342	99.8	98.8	99.7	1.9	urine	Urinary tract infection
1.40249e+06	Pseudomonas aeruginosa X24509	UTI	MLST.paeruginosa.527	PRJNA219853	SAMN02360664	GCA_000481865.1		AXRK00000000	Illumina	137.0x	allpaths v. R47552	0	0	23	6421104	66.3	3	908542	64	14	5954	99.7	99.4	100	0.3	UTI
1.4025e+06	Pseudomonas aeruginosa U2504	UTI	MLST.paeruginosa.235	PRJNA219857	SAMN02360668	GCA_000481785.1		AXRG00000000	Illumina	125.0x	allpaths v. R47552	0	0	28	7049946	65.9	4	684359	64	12	6631	99.8	99.2	100	0	UTI
1.40249e+06	Pseudomonas aeruginosa UDL	UTI	MLST.paeruginosa.2621	PRJNA219854	SAMN02360665	GCA_000481845.1		AXRJ00000000	Illumina	195.0x	allpaths v. R47552	0	0	18	6288577	66.5	3	1017436	64	12	5843	99.8	99.7	100	0	UTI
1.40249e+06	Pseudomonas aeruginosa S54485	UTI	MLST.paeruginosa.308	PRJNA219855	SAMN02360666	GCA_000481825.1		AXRI00000000	Illumina	191.0x	allpaths v. R47552	0	0	19	7002867	66	3	748575	63	12	6618	99.9	99	100	0	UTI
1.4025e+06	Pseudomonas aeruginosa JJ692	UTI	MLST.paeruginosa.235	PRJNA219856	SAMN02360667	GCA_000481805.1		AXRH00000000	Illumina	189.0x	allpaths v. R47552	0	0	17	6735382	66.1	3	1406148	62	13	6256	99.8	99.3	100	0	UTI
287.427	Pseudomonas aeruginosa LACPHL-BACT-2025-00064	Wound	MLST.Pseudomonas_aeruginosa.773	PRJNA1004324	SAMN46942817			JBLVJL000000000	Illumina MiSeq	47.29x	Shovill-SKESA v. 1.1.0	0	0	103	6740332	66.1476	11	171668	61	3	6513	99.9	98.8	99.3	2.1	wound
287.426	Pseudomonas aeruginosa DFU7	Wound	MLST.Pseudomonas_aeruginosa.773	PRJNA1181229	SAMN46431995			JBLFEY000000000	DNBseq	246.68x	SPAdes v. 2.1	0	0	170	6946690	65.8739	12	209056	61	2	6790	99.9	98.9	99.4	1.5	Diabetic Foot Ulcer	Diabetic Foot Ulcer
287.426	Pseudomonas aeruginosa DFU48	Wound	MLST.Pseudomonas_aeruginosa.773	PRJNA1181229	SAMN46431998			JBLFFB000000000	DNBseq	133.7x	SPAdes v. 2.1	0	0	168	6910372	65.9218	12	195272	61	2	6765	99.9	99	99.4	1.4	Diabetic Foot Ulcer	Diabetic Foot Ulcer
287.426	Pseudomonas aeruginosa DFU58	Wound	MLST.Pseudomonas_aeruginosa.664	PRJNA1181229	SAMN46431999			JBLFFC000000000	DNBseq	200x	SPAdes v. 2.1	0	0	186	7121562	65.8403	10	230789	63	3	7079	100	99.2	99.8	2.6	Diabetic Foot Ulcer	Diabetic Foot Ulcer
287.426	Pseudomonas aeruginosa DFU16	Wound	MLST.Pseudomonas_aeruginosa.369	PRJNA1181229	SAMN46431997			JBLFFA000000000	DNBseq	246.68x	SPAdes v. 2.1	0	0	52	6332169	66.4176	5	371930	61	1	6015	99.9	99.3	99.1	1	Diabetic Foot Ulcer	Diabetic Foot Ulcer
287.426	Pseudomonas aeruginosa DFU9	Wound	MLST.Pseudomonas_aeruginosa.369	PRJNA1181229	SAMN46431996			JBLFEZ000000000	DNBseq	133.7x	SPAdes v. 2.1	0	0	47	6334554	66.4177	5	371930	61	2	6011	99.9	99.3	99.1	1	Diabetic Foot Ulcer	Diabetic Foot Ulcer
287.419	Pseudomonas aeruginosa uvzsr-PT_24_00025-C06-BT_24_00002238	Wound	MLST.Pseudomonas_aeruginosa.235	PRJEB72521	SAMEA116120858			CAXXAC000000000				0	0	158	6885294	66.0184	9	237663	60	3	6661	99.9	98.6	99.3	2.8	wound swab		host_health_state:diseased
287.414	Pseudomonas aeruginosa 238629E_ID006	Wound		PRJNA1162694	SAMN43820172			CP172859	Illumina MiSeq	10X	SPAdes v. 2023-01-01T00:00:00	1	0	1	6510369	66.3358	1	6510369	64	12	6122	99.9	99.3	98.1	1.9	Pus swab	Surgical Site Infection
287.414	Pseudomonas aeruginosa 238630E_ID008	Wound	MLST.Pseudomonas_aeruginosa.16	PRJNA1162694	SAMN43820173			CP172858	Illumina MiSeq	10X	SPAdes v. 2023-01-01T00:00:00	1	0	1	6254301	66.5392	1	6254301	65	12	5878	100	99.7	99.4	1.3	Pus swab	Surgical Site Infection
287.414	Pseudomonas aeruginosa 238628E_ID004	Wound	MLST.Pseudomonas_aeruginosa.870	PRJNA1162694	SAMN43820147			CP172848	Illumina MiSeq	10X	SPAdes v. 2023-01-01T00:00:00	1	0	1	6241720	66.6848	1	6241720	65	11	5896	99.8	98.1	98.8	2.7	Pus Swab	Surgical Site Infection
287.408	Pseudomonas aeruginosa pat0103	Wound	MLST.Pseudomonas_aeruginosa.1051	PRJNA1130897	SAMN44080690			CP172306	Illumina	100.0x	SPAdes v. 2022	1	0	1	6829274	66.2242	1	6829274	65	12	6420	99.8	98.7	99.5	2.4	skin	Burn wound infection
287.406	Pseudomonas aeruginosa PA-CU-1	Wound	MLST.Pseudomonas_aeruginosa.773	PRJNA1167871	SAMN44015584	GCA_042788315.1		JBHZPW000000000	Illumina NextSeq	90.37x	SPAdes v. 3.14.1	0	0	229	6780233	66.1079	26	85216	55	4	6587	99.9	98.5	99.3	2.2	Wound Swab
287.406	Pseudomonas aeruginosa NNPa_2024.4	Wound		PRJNA1067905	SAMN43881886	GCA_042435375.1		JBHMGC000000000	DNBSeq G50	100.0x	Unicycler v. 0.4.8	0	0	121	6634289	66.0546	11	212425	62	3	6379	99.9	99.2	99.3	1.6	wound discharge
287.406	Pseudomonas aeruginosa NNPa_2024.3	Wound	MLST.Pseudomonas_aeruginosa.1971	PRJNA1067905	SAMN43881885	GCA_042435075.1		JBHMGB000000000	DNBSeq G50	100.0x	Unicycler v. 0.4.8	0	0	119	6787629	66.1585	10	235933	59	3	6637	99.9	99.2	99	1.4	wound discharge
287.406	Pseudomonas aeruginosa NNPa_2024.6	Wound	MLST.Pseudomonas_aeruginosa.654	PRJNA1067905	SAMN43881888	GCA_042435935.1		JBHMGE000000000	DNBSeq G50	100.0x	Unicycler v. 0.4.8	0	0	152	7089094	65.8987	11	204822	64	3	7015	100	99.3	99.5	2	wound discharge
287.406	Pseudomonas aeruginosa NNPa_2024.5	Wound	MLST.Pseudomonas_aeruginosa.244	PRJNA1067905	SAMN43881887	GCA_042435915.1		JBHMGD000000000	DNBSeq G50	100.0x	Unicycler v. 0.4.8	0	0	164	6767941	66.0564	7	310324	64	3	6674	100	99.3	99.5	1.9	wound discharge
287.406	Pseudomonas aeruginosa NNPa_2024.7	Wound	MLST.Pseudomonas_aeruginosa.654	PRJNA1067905	SAMN43881902	GCA_042435975.1		JBHMGF000000000	DNBSeq G50	100.0x	Unicycler v. 0.4.8	0	0	144	6996514	65.9486	11	205301	64	3	6885	100	99.3	99.5	2	wound discharge
287.406	Pseudomonas aeruginosa NNPa_2024.8	Wound	MLST.Pseudomonas_aeruginosa.235	PRJNA1067905	SAMN43881919	GCA_042435255.1		JBHMGG000000000	DNBSeq G50	100.0x	Unicycler v. 0.4.8	0	0	142	6798543	66.1044	10	206370	62	3	6635	99.9	99.3	99.1	1.4	wound discharge
287.405	Pseudomonas aeruginosa 0502d1	Wound	MLST.Pseudomonas_aeruginosa.2106	PRJNA1130897	SAMN43269763			CP167985	Illumina	10.0x	SPAdes v. 05-2022	1	0	1	6413472	66.4459	1	6413472	65	12	6040	99.9	99.5	99.4	1.3	skin	Burn wound infection
287.405	Pseudomonas aeruginosa 0805d0	Wound	MLST.Pseudomonas_aeruginosa.274	PRJNA1130897	SAMN43269780			CP167986	Illumina	10.0x	SPAdes v. 05-2022	1	0	1	6304118	66.5411	1	6304118	65	12	5891	99.9	99.6	99.5	0.7	skin	Burn wound infection
287.405	Pseudomonas aeruginosa 0304d2	Wound	MLST.Pseudomonas_aeruginosa.309	PRJNA1130897	SAMN43269664			CP167984	Illumina	10.0x	SPAdes v. 05-2022	1	0	1	6720513	66.2339	1	6720513	71	12	6343	99.8	98.8	99	2.3	skin	Burn wound infection
287.405	Pseudomonas aeruginosa 0102d1_7	Wound	MLST.Pseudomonas_aeruginosa.253	PRJNA1130897	SAMN43269588			CP167983	Illumina	10.0x	SPAdes v. may-2022	1	0	1	6799704	66.0221	1	6799704	69	12	6455	99.8	98.7	99.4	2.4	skin	Burn wound infection
287.405	Pseudomonas aeruginosa C04	Wound	MLST.Pseudomonas_aeruginosa.175	PRJNA985214	SAMN35791071	GCA_041414615.1		JAUEEV000000000	Illumina NovaSeq	212x	SPAdes v. V3.15.5	0	0	129	6729531	65.9908	5	523149	64	3	6576	99.9	98.6	96.8	2.1	skin and soft tissue infections	infection
287.405	Pseudomonas aeruginosa A033	Wound	MLST.Pseudomonas_aeruginosa.274	PRJNA985214	SAMN35791039	GCA_041414695.1		JAUEDP000000000	Illumina NovaSeq	224x	SPAdes v. V3.15.5	0	0	66	6736066	66.1281	5	572726	61	3	6415	99.9	98.9	99.6	2.4	skin and soft tissue infections	infection
287.405	Pseudomonas aeruginosa A032	Wound	MLST.Pseudomonas_aeruginosa.235	PRJNA985214	SAMN35791038	GCA_041356035.1		JAUEDO000000000	Illumina NovaSeq	216x	SPAdes v. V3.15.5	0	0	134	7011821	65.9585	12	224544	60	3	6824	99.8	98.8	99.3	2.9	skin and soft tissue infections	infection
287.405	Pseudomonas aeruginosa A034	Wound	MLST.Pseudomonas_aeruginosa.274	PRJNA985214	SAMN35791040	GCA_041355975.1		JAUEDQ000000000	Illumina NovaSeq	238x	SPAdes v. V3.15.5	0	0	74	6736060	66.1317	5	572113	59	3	6419	99.9	98.8	99.6	2.5	skin and soft tissue infections	infection
287.405	Pseudomonas aeruginosa A041	Wound	MLST.Pseudomonas_aeruginosa.1398	PRJNA985214	SAMN35791043	GCA_041355935.1		JAUEDT000000000	Illumina NovaSeq	246x	SPAdes v. V3.15.5	0	0	50	6276111	66.5416	5	509554	59	2	5906	99.9	99.3	99	1	skin and soft tissue infections	infection
287.404	Pseudomonas aeruginosa M29026	Wound	MLST.Pseudomonas_aeruginosa.244	PRJNA1140135	SAMN42814195	GCA_040983905.1		JBFSER000000000	Illumina NovaSeq	361.99x	SPAdes v. 3.15.5	0	0	170	6683217	66.1802	8	257623	60	3	6556	100	99.2	99.4	2.1	Skin and soft tissue human infection	Skin Infection
287.403	Pseudomonas aeruginosa GIMC5057:PA-B1799	Wound	MLST.Pseudomonas_aeruginosa.654	PRJNA561493	SAMN42003050	GCA_040513855.1		JBEVAP000000000	Illumina	66.0x	SPAdes v. 3.13.0	0	0	141	7000401	65.9329	13	173850	66	3	6902	100	99.1	99.5	2.1	wound discharge	wound infection
287.367	Pseudomonas aeruginosa PA-A2-1F	Wound	MLST.paeruginosa.1756	PRJNA1104983	SAMN41088414	GCA_039414135.1		JBCIYK000000000	Illumina NovaSeq	68.03030907x	SPAdes v. 3.13.0	0	0	311	6489256	66.328	9	243832	59	5	6372	99.6	97.6	99.3	3	Tissue	Soft tissue infection
287.366	Pseudomonas aeruginosa 2014S01-136	Wound	MLST.paeruginosa.2780	PRJNA1000275	SAMN36766206			CP131794	Oxford Nanopore MinION and Illumina iSeq	80x	CCBGpipe v. 1	1	0	1	6312609	66.5134	1	6312609	64	12	5899	99.9	99.4	99.3	1.3	Abs/pus/wd
287.366	Pseudomonas aeruginosa 2016C02-074	Wound	MLST.paeruginosa.644	PRJNA1000275	SAMN36766212			CP131783	Oxford Nanopore MinION and Illumina iSeq	80x	CCBGpipe v. 1	1	0	1	6885412	66.0422	1	6885412	69	12	6698	99.8	99.2	99.2	2.4	Abs/pus/wd
287.366	Pseudomonas aeruginosa 2016S01-136	Wound	MLST.paeruginosa.357	PRJNA1000275	SAMN36766211			CP131784	Oxford Nanopore MinION and Illumina iSeq	80x	CCBGpipe v. 1	1	0	1	6998574	65.9056	1	6998574	69	12	6707	99.9	99.3	99.5	2.3	Abs/pus/wd
287.366	Pseudomonas aeruginosa 2014S06-172	Wound	MLST.Pseudomonas_aeruginosa.244	PRJNA1000275	SAMN36766208			CP131788,CP131789,CP131790	Oxford Nanopore MinION and Illumina iSeq	80x	CCBGpipe v. 1	1	2	3	6975746	65.9552	1	6925241	65	12	6786	99.9	99.3	99.7	2.3	Abs/pus/wd
287.35	Pseudomonas aeruginosa 19256	Wound	MLST.Pseudomonas_aeruginosa.233	PRJNA1040412	SAMN38257045	GCA_036863915.1		JAZEWK000000000	Illumina MiSeq	140x	SPAdes v. 3.13.1	0	0	92	6897824	65.9904	9	232934	58	4	6564	99.9	98.6	98.7	2.2	Wound secretion	Surgical site infection
287.35	Pseudomonas aeruginosa US-PA4	Wound		PRJNA1077114	SAMN39959884	GCA_036867475.1		JBAJIX000000000	Illumina	5.5x	SPAdes v. 3.0	0	0	148	6790385	65.9962	16	130554	61	3	6578	99.9	98.9	99.2	2.3	pus	abscess
287.35	Pseudomonas aeruginosa US-PA5	Wound		PRJNA1077114	SAMN39959885	GCA_036867075.1		JBAJIW000000000	Illumina	5.5x	SPAdes v. 3.0	0	0	150	7010126	65.9275	20	122217	60	2	6856	99.9	98.5	99.2	3	pus	abscess
287.35	Pseudomonas aeruginosa US-PA8	Wound		PRJNA1077114	SAMN39959888	GCA_036866995.1		JBAJIT000000000	Illumina	5.5x	SPAdes v. 3.0	0	0	149	6837528	65.9723	19	122217	61	3	6673	99.9	98.8	99.2	2.4	pus	abscess
287.344	Pseudomonas aeruginosa PA_20	Wound	MLST.paeruginosa.1971	PRJNA886318	SAMN32065061	GCA_036665595.1		JAPREY000000000	Illumina NovaSeq	100x	SOAPdenovo v. V2.04	0	0	45	6644471	66.2229	7	394685	58	7	6293	99.9	99.5	99	1.4	Secretion	Skin ulcer
287.344	Pseudomonas aeruginosa PA_22	Wound	MLST.paeruginosa.207	PRJNA886318	SAMN32065063	GCA_036665555.1		JAPREW000000000	Illumina NovaSeq	100x	SOAPdenovo v. V2.04	0	0	33	6441273	66.3597	5	481191	58	5	6090	99.7	98.6	99.1	1.7	Secretion	Skin infection
287.344	Pseudomonas aeruginosa PA_27	Wound	MLST.paeruginosa.1920	PRJNA886318	SAMN32065068	GCA_036665475.1		JAPRER000000000	Illumina NovaSeq	100x	SOAPdenovo v. V2.04	0	0	37	6426993	66.4101	5	561305	59	3	6081	99.9	99.3	97.9	1.7	Secretion	Skin infection
287.343	Pseudomonas aeruginosa PA_D1564	Wound	MLST.paeruginosa.381	PRJNA886318	SAMN32065122	GCA_036664375.1		JAPRCP000000000	Illumina NovaSeq	100x	SOAPdenovo v. V2.04	0	0	57	7044429	65.8351	8	323407	58	7	6728	99.9	98.5	99.2	2.9	Wound surface	Skin infection
287.343	Pseudomonas aeruginosa PA232793	Wound	MLST.paeruginosa.708	PRJNA1073241	SAMN39824170	GCA_036553405.1		JAZHOS000000000	Illumina	12.0x	SPAdes v. Jan 2024	0	0	258	6368300	66.3257	5	426986	58	3	6201	99.9	97.9	99.6	3.5	Pus	wound Infection
287.343	Pseudomonas aeruginosa MGL_99_B5	Wound	MLST.paeruginosa.664	PRJNA924087	SAMN32745658	GCA_036530275.1		JARCXE000000000	Illumina MiSeq	17x	SPAdes v. 3.13.1	0	0	209	6984556	65.8636	25	94898	63	3	6861	99.9	99.2	99.7	2.9	Pus	rt. Leg osteomyelitis with necrotising fascitis
287.342	Pseudomonas aeruginosa MGL_144_B9	Wound	MLST.Pseudomonas_aeruginosa.664	PRJNA924087	SAMN32745693	GCA_036529535.1		JARCVV000000000	Illumina MiSeq	22x	SPAdes v. 3.13.1	0	0	161	6754134	65.8789	15	132681	62	3	6634	98	96.7	96.4	2.7	Pus	rt. Leg osteomyelitis with necrotising fascitis
287.341	Pseudomonas aeruginosa NDM-Pa-2	Wound	MLST.paeruginosa.773	PRJNA949836	SAMN33960763	GCA_036321415.1		JARQZX000000000	Illumina NovaSeq	238x	SPAdes v. v3.13.1	0	0	169	6828834	66.0727	10	270377	66	4	6673	99.9	99	99.3	2.2	Abscess
287.338	Pseudomonas aeruginosa DDRC3	Wound	MLST.paeruginosa.823	PRJNA1031220	SAMN37931714	GCA_035198885.1		CP137563	Oxford Nanopore PromethION	100x	Flye v. v2.9.1	1	0	1	7053364	65.9752	1	7053364	63	12	6898	99.3	97.9	98.6	3	skin	Skin Infection
287.336	Pseudomonas aeruginosa D1564	Wound	MLST.paeruginosa.381	PRJNA1002114	SAMN37042093	GCA_033796865.1		JAVFEG000000000	Illumina NovaSeq	200x	SPAdes v. 2022-05-01T00:00:00	0	0	57	7044429	65.8351	8	323407	58	7	6732	99.9	98.5	99.2	2.9	Wound surface	Skin infection
287.336	Pseudomonas aeruginosa 20	Wound	MLST.paeruginosa.1971	PRJNA1002114	SAMN37042032	GCA_033798245.1		JAVFGX000000000	Illumina NovaSeq	200x	SPAdes v. 2022-05-01T00:00:00	0	0	45	6644471	66.2229	7	394685	58	7	6293	99.9	99.5	99	1.4	Secretion	Skin ulcer
287.336	Pseudomonas aeruginosa 22	Wound	MLST.paeruginosa.207	PRJNA1002114	SAMN37042034	GCA_033798185.1		JAVFGV000000000	Illumina NovaSeq	200x	SPAdes v. 2022-05-01T00:00:00	0	0	33	6441273	66.3597	5	481191	58	5	6090	99.7	98.6	99.1	1.7	Secretion	Skin infection
287.334	Pseudomonas aeruginosa 27	Wound	MLST.paeruginosa.1920	PRJNA1002114	SAMN37042039	GCA_033798085.1		JAVFGQ000000000	Illumina NovaSeq	200x	SPAdes v. 2022-05-01T00:00:00	0	0	37	6426993	66.4101	5	561305	59	3	6081	99.9	99.3	97.9	1.7	Secretion	Skin infection
287.317	Pseudomonas aeruginosa Pae116	Wound	MLST.paeruginosa.360	PRJNA514718	SAMN31839920	GCA_031825335.1		JARBCO000000000	Illumina MiSeq	328x	SPAdes v. 3.12	0	0	75	6637376	66.0852	7	298912	59	3	6303	100	99.1	99.6	1.3	wound secretion
287.318	Pseudomonas aeruginosa Pae114	Wound	MLST.paeruginosa.850	PRJNA514718	SAMN31839918	GCA_031825315.1		JARBCQ000000000	Illumina MiSeq	932x	SPAdes v. 3.12	0	0	61	6424175	66.3635	6	426064	58	3	6069	100	99.4	99.2	0.7	wound secretion
287.312	Pseudomonas aeruginosa BDMZA1	Wound	MLST.paeruginosa.773	PRJNA901267	SAMN31710351	GCA_030406925.1		JAPHVS000000000	Illumina MiSeq	34.0x	SPAdes v. 3.13	0	0	135	6662717	66.1496	11	215203	63	4	6405	99.9	99	99.3	1.9	Pus	Bacterial Infection
287.303	Pseudomonas aeruginosa CPO506	Wound	MLST.Pseudomonas_aeruginosa.111	PRJNA924056	SAMN32721511	GCA_030183355.2		JARTMS000000000	Illumina NovaSeq	109.1855833x	Unicycler v. 0.4.08	0	0	181	6962199	65.8832	11	208305	60	3	6773	100	98.9	99.4	3.7	Skin and soft tissue	Skin and soft tissue infection
287.303	Pseudomonas aeruginosa CPO528	Wound	MLST.paeruginosa.111	PRJNA924056	SAMN32721539	GCA_030183055.1		JARTMG000000000	Illumina NovaSeq	56.97601182x	Unicycler v. 0.4.08	0	0	127	6922224	65.8894	10	211875	58	3	6666	100	99	99.4	2.3	Skin and soft tissue	Skin and soft tissue infection
287.303	Pseudomonas aeruginosa CPO500	Wound	MLST.paeruginosa.111	PRJNA924056	SAMN32721512	GCA_030183445.1		JARTMW000000000	Illumina NovaSeq	86.95042152x	Unicycler v. 0.4.08	0	0	157	6962510	65.8826	9	262671	60	3	6750	100	99	99.4	3.4	Skin and soft tissue	Skin and soft tissue infection
287.303	Pseudomonas aeruginosa CPO523	Wound	MLST.paeruginosa.111	PRJNA924056	SAMN32721540	GCA_030183115.1		JARTMI000000000	Illumina NovaSeq	73.24696364x	Unicycler v. 0.4.08	0	0	139	6918980	65.895	14	173486	58	3	6676	100	98.7	99.4	2.5	Skin and soft tissue	Skin and soft tissue infection
287.303	Pseudomonas aeruginosa CPO486	Wound	MLST.paeruginosa.111	PRJNA924056	SAMN32721513	GCA_030183595.1		JARTNF000000000	Illumina NovaSeq	115.5522467x	Unicycler v. 0.4.08	0	0	172	6963190	65.8831	11	214003	60	3	6762	100	98.9	99.4	3.8	Skin and soft tissue	Skin and soft tissue infection
287.303	Pseudomonas aeruginosa CPO383	Wound	MLST.paeruginosa.644	PRJNA967113	SAMN35004816	GCA_030283505.1		JASUWB000000000	OxfordNanoporeMinION	106.2x	flye v. 2.9;medaka v. 1.5;polypolish v.	0	0	3	7257996	65.5624	1	6815814	69	12	7120	99.8	98.7	99.1	2.7	Burn	Wound infection
287.303	Pseudomonas aeruginosa CPO170	Wound	MLST.paeruginosa.111	PRJNA924056	SAMN32721580	GCA_030185965.2		JARTRT000000000	Illumina NovaSeq	169.4481926x	Unicycler v. 0.4.08	0	0	153	6966142	65.8377	15	173486	59	3	6758	99.9	98.5	99.4	2.8	wound	Wound infection
287.303	Pseudomonas aeruginosa CPO509	Wound	MLST.paeruginosa.111	PRJNA924056	SAMN32721541	GCA_030183315.1		JARTMR000000000	Illumina NovaSeq	84.13827091x	Unicycler v. 0.4.08	0	0	129	6922106	65.889	10	211875	58	3	6665	100	99	99.4	2.4	Skin and soft tissue	Skin and soft tissue infection
287.302	Pseudomonas aeruginosa CPO186	Wound	MLST.Pseudomonas_aeruginosa.111	PRJNA924056	SAMN32721520	GCA_030185655.1		JARTRG000000000	Illumina NovaSeq	37.53941348x	Unicycler v. 0.4.08	0	0	131	6912410	65.8859	13	177074	58	3	6682	100	98.7	99.3	2.6	Skin and soft tissue	Skin and soft tissue infection
287.298	Pseudomonas aeruginosa 2021CK-01256	Wound	MLST.Pseudomonas_aeruginosa.162	PRJNA878812	SAMN20960115	GCA_029961665.1		CP124664	Oxford Nanopore GridION; Illumina MiSeq	8.0x	Unicycler v. 0.5.0	1	0	1	6557834	66.2104	1	6557834	65	12	6179	99.3	98.5	99.1	1.5	Wound/Abscess
287.298	Pseudomonas aeruginosa 2021CK-01633	Wound	MLST.paeruginosa.309	PRJNA878812	SAMN23286170	GCA_029962205.1		CP124662	Oxford Nanopore GridION; Illumina MiSeq	20.0x	Unicycler v. 0.5.0	1	0	1	7288284	65.671	1	7288284	64	12	7013	99.8	98.9	99.2	3.3	Wound/Abscess
287.298	Pseudomonas aeruginosa 2021CK-01315	Wound		PRJNA878812	SAMN21493842	GCA_029961445.1		CP124667	Oxford Nanopore GridION; Illumina MiSeq	5.0x	Unicycler v. 0.5.0	1	0	1	6596513	66.3256	1	6596513	64	12	6227	99.9	99.3	99.5	1.3	Wound/Abscess
287.298	Pseudomonas aeruginosa 2021CK-01198	Wound	MLST.paeruginosa.3922	PRJNA878812	SAMN20674995	GCA_029961345.1		CP124641,CP124642	Oxford Nanopore GridION; Illumina MiSeq	39.0x	Unicycler v. 0.5.0	1	1	2	6549207	66.348	1	6512383	64	12	6190	99.8	99	99	1.6	Wound/Abscess
287.294	Pseudomonas aeruginosa PA23	Wound	MLST.paeruginosa.446	PRJNA931990	SAMN33141620	GCA_028593825.1		JAQRBG000000000	Illumina MiSeq	90.0x	SPAdes v. 3.12	0	0	174	6942640	65.8513	12	178117	61	4	6807	99.9	97.7	97.7	3.7	urine	urinary tract infection
287.286	Pseudomonas aeruginosa 6-65	Wound	MLST.paeruginosa.606	PRJNA629475	SAMN24451119	GCA_028683235.1		JAJTWL000000000	Illumina NovaSeq	290x	SPAdes v. 3.13.1	0	0	157	6767190	66.1089	19	135431	60	3	6556	99.9	98.7	99.2	2.7	Urinary tract infection	infection
287.284	Pseudomonas aeruginosa C24	Wound	MLST.paeruginosa.3405	PRJNA700428	SAMN17831660	GCA_027856215.1		JAFINQ000000000	Illumina	85.0x	SPAdes v. 2020-3-11	0	0	169	6461725	66.369	32	59953	50	0	6280	99.9	98.2	99	3.2	Wound swab	Burns
287.277	Pseudomonas aeruginosa PA126AR	Wound	MLST.paeruginosa.1417	PRJNA873222	SAMN30492531	GCA_026337675.1		JAPKMF000000000	Illumina NovaSeq	100.0x	SPAdes v. 3.12	0	0	93	6350074	66.3567	8	283140	59	3	6049	99.9	99.3	98.9	0.6	wound	Burn
287.277	Pseudomonas aeruginosa PA126AS	Wound	MLST.paeruginosa.1417	PRJNA873222	SAMN31006041	GCA_026337635.1		JAPKME000000000	Illumina NovaSeq	100.0x	SPAdes v. 3.12	0	0	93	6363383	66.3593	8	283096	59	3	6058	100	99.4	99.2	0.6	wound	Burn
287.277	Pseudomonas aeruginosa AI1148	Wound	MLST.paeruginosa.308	PRJNA900707	SAMN31699443	GCA_026239885.1		JAPHVW000000000	Illumina HiSeq	47x	SPAdes v. 3.15	0	0	140	6879670	65.9708	17	137043	57	1	6770	99.8	98.3	99.5	2.6	TISSUE	Skin and soft tissue infection
287.273	Pseudomonas aeruginosa KR119	Wound	MLST.paeruginosa.233	PRJNA871076	SAMN30403695	GCA_026014185.1		JANUWS000000000	Illumina NextSeq	117x	SKESA v. 2.3.0	0	0	98	6856124	66.0862	16	151230	58	3	6544	99.9	98.9	99.4	1.7	wound swab [SNOMED:258531008]
287.264	Pseudomonas aeruginosa KFMC_PA24	Wound	MLST.paeruginosa.357	PRJNA814117	SAMN26554408	GCA_025153405.1		JANZNK000000000	Illumina MiSeq	85.07x	A5_miseq v. v1	0	0	81	6685979	65.9405	11	190180	59	5	6405	99.9	99.3	99.1	2.1	wound	Bacterial infection
287.264	Pseudomonas aeruginosa NNPA50	Wound	MLST.paeruginosa.235	PRJNA873281	SAMN30494219	GCA_025000305.1		JANUYH000000000	Illumina MiSeq	33.0x	SPAdes v. august-2022	0	0	200	6768343	66.0996	18	115884	51	3	6631	99.9	98.6	99.1	2.3	wound discharge
287.258	Pseudomonas aeruginosa PAO1-N	Wound	MLST.Pseudomonas_aeruginosa.549	PRJNA830884	SAMN27739534	GCA_024126355.1		CP099797	Illumina MiSeq	56x	SPAdes v. Galaxy Version 3.15.3	1	0	1	6217942	66.5361	1	6217942	62	10	5819	99.9	99.3	98.9	1.1	wound infection
287.258	Pseudomonas aeruginosa PAO1-L	Wound	MLST.Pseudomonas_aeruginosa.549	PRJNA830884	SAMN27739533	GCA_024126335.1		CP099798	Illumina MiSeq	175x	SPAdes v. Galaxy Version 3.15.3	1	0	1	6276485	66.5356	1	6276485	64	12	5861	100	99.9	99.4	1.1	wound infection
287.192	Pseudomonas aeruginosa cpe005	Wound	MLST.pputida.94	PRJEB30134	SAMEA5226445	GCA_929618335.1		CAKNDT000000000				0	0	111	6373340	61.6504	10	183627	72	9	6201	93.37	91.14	100	0	wound swab		host_health_state:not known
287.187	Pseudomonas aeruginosa PA_65	Wound	MLST.paeruginosa.3494	PRJNA670459	SAMN16505635	GCA_021441605.1		JADDMA000000000	Illumina NextSeq	22x	SPAdes v. 3.14	0	0	58	6508755	66.2813	7	349824	59	3	6142	94.39	91.86	98.92	1.11	wound	Wound infection	host_disease_outcome:recovery
287.187	Pseudomonas aeruginosa PA_64	Wound	MLST.paeruginosa.3083	PRJNA670459	SAMN16505634	GCA_021441585.1		JADDMB000000000	Illumina NextSeq	22x	SPAdes v. 3.14	0	0	61	6487740	66.2766	6	411114	59	5	6108	94.39	91.8	99.16	1.34	wound	Wound infection	host_disease_outcome:recovery
287.187	Pseudomonas aeruginosa PA_107	Wound	MLST.paeruginosa.3489	PRJNA670459	SAMN16505636	GCA_021441565.1		JADDLZ000000000	Illumina NextSeq	22x	SPAdes v. 3.14	0	0	58	6258573	66.5153	7	304964	57	3	5890	94.27	91.8	99.11	0.93	Pus	Soft tissue infection	host_disease_outcome:recovery
287.187	Pseudomonas aeruginosa HS110	Wound	MLST.paeruginosa.773	PRJNA780409	SAMN23150586	GCA_021245865.1		JAJJII000000000	Illumina HiSeq	571x	Velvet v. 1.2.03	0	0	100	7043392	65.6552	10	228349	57	4	6861	94.27	91.32	99.2	2.38	pus	infection
287.187	Pseudomonas aeruginosa HS90	Wound	MLST.paeruginosa.773	PRJNA780409	SAMN23150585	GCA_021245785.1		JAJJIF000000000	Illumina HiSeq	153x	Velvet v. 1.2.03	0	0	114	7036708	65.6576	12	201671	57	3	6859	94.27	91.38	99.2	2.25	pus	infection
287.176	Pseudomonas aeruginosa strain KB-PA_3	Wound		PRJNA774784	SAMN22573148	GCA_020771755.1		CP086016,CP086017	PacBio RSII	100x	FALCON v. 2.3	1	1	2	7149744	65.7507	1	7098808	66	12	6942	94.21	91.38	98.26	3.22	skin secretions	burn injury
287.176	Pseudomonas aeruginosa strain KB-PA_F19	Wound	MLST.Pseudomonas_aeruginosa.244	PRJNA774784	SAMN22573149	GCA_020771675.1		CP086010,CP086011,CP086012,CP086013,CP086014,CP086015	PacBio RSII	80x	FALCON v. 2.3	1	5	6	7035373	65.6693	1	6610918	64	12	6868	94.27	91.62	99.53	2.83	skin secretions	burn injury
287.152	Pseudomonas aeruginosa strain WCH6691	Wound	MLST.paeruginosa.235	PRJNA658805	SAMN16711865	GCA_018920445.1		JADNRD000000000	Illumina NextSeq	111.0x	TORMES pipeline v. 1.2	0	0	142	6842607	66.0625	28	86532	62	3	6561	94.15	90.96	99.06	2.52	wound sample	Wound infection
287.144	Pseudomonas aeruginosa strain 45287	Wound		PRJNA716520	SAMN18437393	GCA_017653665.1		JAGGDI000000000	Illumina MiSeq	20x	SPAdes v. 3.10.1	0	0	128	6642619	66.1843	10	214409	61	7	6482	94.45	91.8	99.3	2.38	nasopharyngeal swab	pneumonia
287.144	Pseudomonas aeruginosa strain 45528	Wound	MLST.Pseudomonas_aeruginosa.1031	PRJNA716520	SAMN18437396	GCA_017653675.1		JAGGDF000000000	Illumina MiSeq	24x	SPAdes v. 3.10.1	0	0	103	6575408	66.2763	6	303002	60	7	6313	94.21	91.44	99.11	1.8	nasopharyngeal swab	pneumonia
287.144	Pseudomonas aeruginosa strain 44712	Wound		PRJNA716520	SAMN18437398	GCA_017653605.1		JAGGDD000000000	Illumina MiSeq	38x	SPAdes v. 3.10.1	0	0	88	6639010	66.1839	10	239665	61	7	6463	94.45	91.8	99.44	2.43	nasopharyngeal swab	pneumonia
287.144	Pseudomonas aeruginosa strain 39926	Wound	MLST.paeruginosa.1669	PRJNA716520	SAMN18437394	GCA_017653685.1		JAGGDH000000000	Illumina MiSeq	25x	SPAdes v. 3.10.1	0	0	64	6398904	66.4182	6	372930	59	7	6068	94.39	91.74	99.06	1.43	nasopharyngeal swab	pneumonia
287.118	Pseudomonas aeruginosa strain NMI5912/09	Wound	MLST.paeruginosa.360	PRJNA645026	SAMN15489097	GCA_013421225.1		JACCIS000000000	Illumina MiSeq	50x	SPAdes v. 3.11.1	0	0	125	6857690	65.8647	6	430990	59	4	6677	94.15	91.38	99.39	3.18	wound	infection
287.118	Pseudomonas aeruginosa strain NMI3231/13	Wound	MLST.paeruginosa.111	PRJNA645026	SAMN15489102	GCA_013421215.1		JACCIN000000000	Illumina MiSeq	50x	SPAdes v. 3.11.1	0	0	124	6972381	65.8828	8	303122	61	3	6764	94.27	91.2	99.25	3.18	wound	infection
287.118	Pseudomonas aeruginosa strain NMI2785/12	Wound	MLST.Pseudomonas_aeruginosa.17	PRJNA645026	SAMN15489100	GCA_013421245.1		JACCIP000000000	Illumina MiSeq	50x	SPAdes v. 3.11.1	0	0	78	7431785	65.6173	6	356616	59	5	7344	94.09	90.84	99.44	3.97	wound	infection
287.118	Pseudomonas aeruginosa strain NMI505/11	Wound	MLST.Pseudomonas_aeruginosa.27	PRJNA645026	SAMN15489099	GCA_013421305.1		JACCIQ000000000	Illumina MiSeq	50x	SPAdes v. 3.11.1	0	0	137	7267475	65.6609	6	435072	69	5	7227	93.97	90.78	99.39	3.27	wound	infection
287.118	Pseudomonas aeruginosa strain NMI333/14	Wound	MLST.paeruginosa.390	PRJNA645026	SAMN15489103	GCA_013421125.1		JACCIM000000000	Illumina MiSeq	50x	SPAdes v. 3.11.1	0	0	105	7219290	65.6838	7	414079	60	3	7134	93.85	90.48	99.11	4.48	wound	infection
287.116	Pseudomonas aeruginosa strain DVT401	Wound	MLST.paeruginosa.3006	PRJNA610040	SAMN14271758	GCA_013343575.1		CP050335	Oxford Nanopore MinION	100x	Unicycler v. v0.4.8-beta	1	0	1	6557595	66.2537	1	6557595	65	8	6178	94.27	91.56	99.25	1.57	wound	leg ulcer
287.115	Pseudomonas aeruginosa strain DVT402	Wound	MLST.Pseudomonas_aeruginosa.549	PRJNA610040	SAMN14271759	GCA_013240515.1		JAATIN000000000	Oxford Nanopore MinION	100x	Unicycler v. 0.4.8-beta	0	0	5	6317371	66.4358	1	5747945	67	8	5917	94.39	92.22	99.25	0.79	wound	wound infection
287.111	Pseudomonas aeruginosa strain C2-64-2	Wound	MLST.paeruginosa.111	PRJNA391501	SAMN07291434	GCA_013169305.1		SWGO00000000	Illumina MiSeq	113x	CLC Genomics Workbench v. 8.5	0	0	182	7145527	65.7644	17	141936	60	3	6971	94.15	90.9	99.25	3.49	Tissue	Bacterial infectious disease	host_subject_id:C2-64-2
287.111	Pseudomonas aeruginosa strain C2-105-1	Wound	MLST.paeruginosa.308	PRJNA391501	SAMN07291440	GCA_013169155.1		SWGJ00000000	Illumina MiSeq	23x	CLC Genomics Workbench v. 8.5	0	0	339	6955705	65.8981	22	92146	60	3	6983	94.15	90.11	99.3	4.65	Tissue	Bacterial infectious disease	host_subject_id:C2-105-1
287.104	Pseudomonas aeruginosa strain VNMU149	Wound	MLST.Pseudomonas_aeruginosa.244	PRJNA598234	SAMN13701855	GCA_009887645.1		WXZS00000000	Illumina MiSeq	66.39x	Newbler v. 2.9	0	0	116	6455613	66.1203	8	310174	62	3	6304	93.91	91.14	97.89	1.71	wound	Infection
287.104	Pseudomonas aeruginosa strain VNMU141	Wound	MLST.Pseudomonas_aeruginosa.260	PRJNA598234	SAMN13701850	GCA_009887745.1		WXZX00000000	Illumina MiSeq	80.48x	Newbler v. 2.9	0	0	59	6544263	66.2886	6	429513	63	2	6248	94.21	91.68	99.25	1.16	wound	Infection
287.104	Pseudomonas aeruginosa strain VNMU089	Wound	MLST.paeruginosa.218	PRJNA598234	SAMN13701849	GCA_009887995.1		WYAF00000000	Illumina MiSeq	92.81x	Newbler v. 2.9	0	0	55	6383388	66.439	6	346608	58	2	6042	94.39	92.1	98.97	1.07	wound	Infection
287.104	Pseudomonas aeruginosa strain VNMU144	Wound	MLST.paeruginosa.1047	PRJNA598234	SAMN13701852	GCA_009887625.1		WXZV00000000	Illumina MiSeq	73.67x	Newbler v. 2.9	0	0	114	6864073	65.9928	12	203707	63	3	6698	94.09	91.5	99.3	1.71	wound	Infection
287.104	Pseudomonas aeruginosa strain VNMU143	Wound	MLST.paeruginosa.1047	PRJNA598234	SAMN13701851	GCA_009887715.1		WXZW00000000	Illumina MiSeq	77.17x	Newbler v. 2.9	0	0	139	6945863	65.9198	10	228518	60	3	6774	94.09	91.38	99.3	1.98	wound	Infection
287.104	Pseudomonas aeruginosa strain VNMU145	Wound	MLST.paeruginosa.2592	PRJNA598234	SAMN13701853	GCA_009887695.1		WXZU00000000	Illumina MiSeq	78.74x	Newbler v. 2.9	0	0	107	6784500	65.9669	8	269943	59	2	6514	94.21	91.32	99.11	2.11	wound	Infection
287.985	Pseudomonas aeruginosa strain SCAID WND3-2019 strain Swab from not healing wound	Wound	MLST.Pseudomonas_aeruginosa.1031	PRJNA554979	SAMN12288115	GCA_007567125.1		CP041785	IonTorrent	20x	Velvet v. 1.2.10	1		1	6382154	66.6091	1	6382154	68	8	6420	94.21	90.66	98.59	4.57	wound	Purulent wound	host_disease_outcome:Chronic disease
287.936	Pseudomonas aeruginosa strain NUBRI-P	Wound	MLST.paeruginosa.111	PRJNA526441	SAMN11098871	GCA_004790695.1		SMZF00000000	Illumina MiSeq	100.0x	SPAdes v. 3.11.1			99	6452072	66.3345	9	219079	58	2	6263	94.51	91.92	99.16	1.02	Wound swab	Wound infection
287.935	Pseudomonas aeruginosa strain MMK2018	Wound	MLST.paeruginosa.233	PRJNA530358	SAMN11311927	GCA_004685005.1		SRKE00000000	Illumina	105.71x	SPAdes v. 3.11.1			108	7009277	65.9599	12	207191	58	2	6922	93.79	90.84	99.11	2.87	wound	Abscess	host_disease_outcome:Recovery
287.85	Pseudomonas aeruginosa strain 274	Wound	MLST.Pseudomonas_aeruginosa.155	PRJNA278886	SAMN06015657		SRR5120225							105	6628134	66.127	11	227944	61	5	6309	94.27	91.32	99.11	2.69	wound		host_subject_id:Paeruginosa-61
287.763	Pseudomonas aeruginosa strain PA-W11	Wound	MLST.paeruginosa.399	PRJNA325248	SAMN07423875	GCA_003841745.1		NTAY00000000	Illumina MiSeq	55x	A5 pipeline (Miseq, Linux) v. 20140521			38	6425644	66.3501	5	341126	58	4	6226	93.97	91.38	99.3	1.11	leg ulcer
287.763	Pseudomonas aeruginosa strain PA-W20	Wound	MLST.paeruginosa.309	PRJNA325248	SAMN07423882	GCA_003841705.1		NTAR00000000	Illumina MiSeq	21x	A5 pipeline (Miseq, Linux) v. 20140521			45	6703625	66.2042	5	351329	58	4	6477	94.15	91.26	98.87	2.02	leg ulcer
287.763	Pseudomonas aeruginosa strain PA-W18	Wound	MLST.paeruginosa.395	PRJNA325248	SAMN07423880	GCA_003841645.1		NTAT00000000	Illumina MiSeq	41x	A5 pipeline (Miseq, Linux) v. 20140521			54	6920716	65.9307	4	530594	62	4	6831	93.91	90.9	98.17	2.65	heel ulcer
287.762	Pseudomonas aeruginosa strain PA-W34	Wound	MLST.paeruginosa.296	PRJNA325248	SAMN07423888	GCA_003841525.1		NTAL00000000	Illumina MiSeq	27x	A5 pipeline (Miseq, Linux) v. 20140521			51	6585073	66.274	8	303691	58	4	6396	94.03	91.02	98.5	2.02	shin ulcer
287.763	Pseudomonas aeruginosa strain PA-W8	Wound	MLST.paeruginosa.2123	PRJNA325248	SAMN07423873	GCA_003841755.1		NTBA00000000	Illumina MiSeq	46x	A5 pipeline (Miseq, Linux) v. 20140521			23	6388187	66.4568	2	670681	58	4	6078	94.27	91.5	99.34	0.7	shin ulcer
287.762	Pseudomonas aeruginosa strain PA-W48	Wound	MLST.Pseudomonas_aeruginosa.244	PRJNA325248	SAMN07423892	GCA_003841515.1		NTAH00000000	Illumina MiSeq	44x	A5 pipeline (Miseq, Linux) v. 20140521			81	6997847	65.8343	8	281286	58	4	6893	94.27	91.02	99.44	3.14	leg ulcer
287.764	Pseudomonas aeruginosa strain PA-W9	Wound	MLST.paeruginosa.2123	PRJNA325248	SAMN07423874	GCA_003841805.1		NTAZ00000000	Illumina MiSeq	38x	A5 pipeline (Miseq, Linux) v. 20140521			25	6386935	66.455	3	670681	58	4	6081	94.27	91.5	99.34	0.65	leg ulcer
287.761	Pseudomonas aeruginosa strain PA-W30	Wound	MLST.Pseudomonas_aeruginosa.17	PRJNA325248	SAMN07423887	GCA_003841095.1		NTAM00000000	Illumina MiSeq	55x	A5 pipeline (Miseq, Linux) v. 20140521			31	6812171	66.2628	4	455191	58	4	6598	94.09	91.26	99.53	1.52	skin ulcer
287.756	Pseudomonas aeruginosa strain AUS185	Wound	MLST.paeruginosa.8	PRJNA325248	SAMN07423911	GCA_003839995.1		NSZO00000000	Illumina MiSeq	47x	A5 pipeline (Miseq, Linux) v. 20140521			50	6641531	66.2214	6	476260	59	5	6469	94.45	91.74	99.11	1.48	Hip wound
287.744	Pseudomonas aeruginosa strain A17	Wound	MLST.paeruginosa.395	PRJNA325248	SAMN07424035	GCA_003836875.1		NSUU00000000	Illumina MiSeq	41x	A5 pipeline (Miseq, Linux) v. 20140521			52	6208076	66.2911	6	265460	59	4	6012	92.95	90.05	95.82	1.84	Leg ulcer
287.73	Pseudomonas aeruginosa strain PA-W3	Wound	MLST.paeruginosa.395	PRJNA325248	SAMN07424219	GCA_003834185.1		NSNS00000000	Illumina MiSeq	21x	A5 pipeline (Miseq, Linux) v. 20140521			61	6764960	66.1125	9	212630	65	4	6644	94.39	91.62	99.25	2.34	leg ulcer
287.73	Pseudomonas aeruginosa strain PA-W14	Wound	MLST.paeruginosa.381	PRJNA325248	SAMN07424223	GCA_003834105.1		NSNO00000000	Illumina MiSeq	30x	A5 pipeline (Miseq, Linux) v. 20140521			71	6785995	66.0713	8	239276	60	5	6612	94.15	90.96	99.01	2.65	foot ulcer
287.73	Pseudomonas aeruginosa strain PA-W43	Wound	MLST.Pseudomonas_aeruginosa.179	PRJNA325248	SAMN07424238	GCA_003834035.1		NSMZ00000000	Illumina MiSeq	39x	A5 pipeline (Miseq, Linux) v. 20140521			50	6858332	66.0991	6	306337	60	3	6590	94.21	91.14	99.2	2.2	shin wound
287.727	Pseudomonas aeruginosa strain PA-W32	Wound	MLST.paeruginosa.235	PRJNA325248	SAMN07424231	GCA_003833565.1		NSNG00000000	Illumina MiSeq	39x	A5 pipeline (Miseq, Linux) v. 20140521			73	6881264	65.904	8	256575	59	5	6676	93.91	90.84	98.59	1.93	ankle wound
287.728	Pseudomonas aeruginosa strain PA-W16	Wound	MLST.paeruginosa.909	PRJNA325248	SAMN07424224	GCA_003833715.1		NSNN00000000	Illumina MiSeq	41x	A5 pipeline (Miseq, Linux) v. 20140521			27	6508896	66.4278	4	483654	59	5	6244	94.15	91.44	99.06	1.3	back wound
287.728	Pseudomonas aeruginosa strain PA-W29	Wound	MLST.paeruginosa.2685	PRJNA325248	SAMN07424229	GCA_003833585.1		NSNI00000000	Illumina MiSeq	26x	A5 pipeline (Miseq, Linux) v. 20140521			43	6461489	66.2918	5	317257	64	5	6193	94.21	91.32	99.34	0.98	foot wound
287.727	Pseudomonas aeruginosa strain PA-W46	Wound	MLST.paeruginosa.1197	PRJNA325248	SAMN07424241	GCA_003833525.1		NSMW00000000	Illumina MiSeq	25x	A5 pipeline (Miseq, Linux) v. 20140521			51	6403390	66.1699	5	382277	57	4	6182	93.67	90.84	97.37	1.39	heel wound
287.727	Pseudomonas aeruginosa strain PA-W36	Wound	MLST.Pseudomonas_aeruginosa.17	PRJNA325248	SAMN07424233	GCA_003833545.1		NSNE00000000	Illumina MiSeq	27x	A5 pipeline (Miseq, Linux) v. 20140521			83	7039330	66.0845	8	271683	58	4	6930	94.03	90.9	99.53	2.92	leg ulcer
287.727	Pseudomonas aeruginosa strain PA-W44	Wound	MLST.paeruginosa.2808	PRJNA325248	SAMN07424239	GCA_003833485.1		NSMY00000000	Illumina MiSeq	36x	A5 pipeline (Miseq, Linux) v. 20140521			36	6386870	66.4239	4	425204	57	4	6096	94.15	91.68	98.87	0.75	leg ulcer
287.727	Pseudomonas aeruginosa strain PA-W45	Wound	MLST.Pseudomonas_aeruginosa.27	PRJNA325248	SAMN07424240	GCA_003833425.1		NSMX00000000	Illumina MiSeq	34x	A5 pipeline (Miseq, Linux) v. 20140521			45	6505162	66.2609	5	471537	58	5	6315	93.73	90.78	97.79	2.16	heel wound
287.729	Pseudomonas aeruginosa strain PA-W4	Wound	MLST.paeruginosa.309	PRJNA325248	SAMN07424220	GCA_003833785.1		NSNR00000000	Illumina MiSeq	34x	A5 pipeline (Miseq, Linux) v. 20140521			87	6790668	66.1052	9	230705	62	5	6629	94.27	91.32	98.87	2.02	leg ulcer
287.728	Pseudomonas aeruginosa strain PA-W33	Wound	MLST.Pseudomonas_aeruginosa.347	PRJNA325248	SAMN07424232	GCA_003833645.1		NSNF00000000	Illumina MiSeq	39x	A5 pipeline (Miseq, Linux) v. 20140521			46	6985081	65.7794	5	388146	58	4	6743	93.73	90.66	98.83	2.65	groin wound
287.728	Pseudomonas aeruginosa strain PA-W10	Wound	MLST.paeruginosa.1158	PRJNA325248	SAMN07424222	GCA_003833665.1		NSNP00000000	Illumina MiSeq	21x	A5 pipeline (Miseq, Linux) v. 20140521			47	6707240	66.1669	6	360935	58	4	6551	94.09	91.26	98.87	1.75	foot burn
287.703	Pseudomonas aeruginosa strain HUM-296	Wound	MLST.paeruginosa.207	PRJNA244279	SAMN09477958	GCA_003633365.1		QZXV00000000	Illumina HiSeq 2500	117x	SPAdes v. 3.5.0			74	6412824	66.3205	9	238432	60	4	6104	94.27	91.5	99.06	1.39	wound secretion
287.685	Pseudomonas aeruginosa strain HUM-300	Wound	MLST.Pseudomonas_aeruginosa.274	PRJNA244279	SAMN09478121	GCA_003629845.1		RAEC00000000	Illumina HiSeq 2500	402x	SPAdes v. 3.5.0			117	6385058	66.3823	12	146551	60	2	6118	94.15	90.96	99.3	2.11	wound secretion
287.683	Pseudomonas aeruginosa strain HUM-295	Wound	MLST.paeruginosa.245	PRJNA244279	SAMN09478139	GCA_003629475.1		RAEU00000000	Illumina HiSeq 2500	313x	SPAdes v. 3.5.0			98	6523025	66.2309	12	177016	59	4	6243	93.73	90.66	98.69	2.02	wound secretion
287.684	Pseudomonas aeruginosa strain HUM-305	Wound	MLST.paeruginosa.245	PRJNA244279	SAMN09478138	GCA_003629515.1		RAET00000000	Illumina HiSeq 2500	283x	SPAdes v. 3.5.0			93	6535427	66.2448	11	157933	62	4	6248	94.21	91.08	99.34	2.2	wound secretion
287.682	Pseudomonas aeruginosa strain HUM-230	Wound	MLST.Pseudomonas_aeruginosa.270	PRJNA244279	SAMN09478158	GCA_003629115.1		RAFN00000000	Illumina HiSeq 2500	347x	SPAdes v. 3.5.0			98	6522042	66.318	12	159625	60	2	6272	94.15	91.38	99.39	1.21	wound secretion
287.574	Pseudomonas aeruginosa strain KCRI-310A strain R0008_310A	Wound	MLST.paeruginosa.646	PRJEB26613	SAMEA4646270	GCA_900406825.1		OVCR00000000						199	6334061	66.4604	11	170730	62	6	6025	99.8	99.6	100	0	wound swab sample		host_health_state:diseased
287.573	Pseudomonas aeruginosa strain KCRI-372 strain R0008_372	Wound	MLST.paeruginosa.111	PRJEB26613	SAMEA4646275	GCA_900406905.1		OVCW00000000						362	6517091	65.9257	12	174293	59	5	6231	99.6	98.8	100	0.9	wound swab sample		host_health_state:diseased
287.462	Pseudomonas aeruginosa strain PB369	Wound	MLST.paeruginosa.319	PRJNA419916	SAMN08101547	GCA_002812825.1		CP025049	PacBio & Illumina	100x	HGAP & SPAdes v. v2.3.0 & v3.10.0	1		1	6526814	66.02	1	6526814	64	8	6351	98.6	97.5	97.3	0	Abscess
287.462	Pseudomonas aeruginosa strain PB368	Wound	MLST.paeruginosa.319	PRJNA419916	SAMN08101546	GCA_002812845.1		CP025050	PacBio & Illumina	100x	HGAP & SPAdes v. v2.3.0 & v3.10.0	1		1	6638559	65.96	1	6638559	64	8	6461	99	98.2	98.2	0	Abscess
287.455	Pseudomonas aeruginosa strain 85	Wound	MLST.paeruginosa.773	PRJNA411997	SAMN07692775	GCA_002411915.1		NXHS00000000	Illumina	122x	SPAdes v. 3.9.1			127	6719926	66.14	16	127034	64	1	6581	99.8	98.7	100	0.6	wound swab	Surgical wound infection
287.455	Pseudomonas aeruginosa strain 140	Wound	MLST.paeruginosa.234	PRJNA411997	SAMN07692778	GCA_002411815.1		NXHO00000000	Illumina	111x	SPAdes v. 3.9.1			285	6840806	65.88	29	64871	59	1	6876	99.9	97.6	100	1.2	wound swab	Surgical wound infection
287.389	Pseudomonas aeruginosa strain PASGNDM587	Wound	MLST.paeruginosa.308	PRJNA381838	SAMN06689801	GCA_002134895.1		NDFV00000000	Illumina MiSeq	60x	CLC Genomics Workbench v. 9.1			108	6786631	66.08	16	128244	55	2	6698	99.6	98.4	99.7	0.3	foot wound swab	N.A.
287.267	Pseudomonas aeruginosa strain RNS_PA46	Wound	MLST.paeruginosa.235	PRJNA294928	SAMN04038437	GCF_001623955.1		LSZU00000000	Illumina MiSeq	35.0x	A5 v. NOV-2013			171	7125096	65.85	21	103069	61	4	7031	99.9	98.4	100	0.3	wound swab	Pseudomonas wound infection
287.266	Pseudomonas aeruginosa strain 105819	Wound	MLST.paeruginosa.3045	PRJNA261239	SAMN03076165	GCF_001601745.1		LOHH00000000	Illumina MiSeq	26.0x	CLC NGS Cell v. 8.5.1			63	7208927	65.65	8	302533	58	4	6994	99.8	97.9	100	1.5	wound	Infection
287.266	Pseudomonas aeruginosa strain 105880	Wound	MLST.paeruginosa.1284	PRJNA261239	SAMN03069734	GCF_001601585.1		LOHI00000000	Illumina MiSeq	17.0x	CLC NGS Cell v. 8.5.1			86	6914271	65.98	10	215191	58	4	6727	99.7	99	99.7	0	wound	infection
287.266	Pseudomonas aeruginosa strain 105857	Wound	MLST.Pseudomonas_aeruginosa.244	PRJNA261239	SAMN03076166	GCF_001601665.1		LOHJ00000000	Illumina MiSeq	27.0x	CLC NGS Cell v. 8.5.1			93	6933765	65.99	8	304460	67	4	6813	100	99.3	100	0.3	wound	Infection
287.266	Pseudomonas aeruginosa strain 105738	Wound	MLST.paeruginosa.621	PRJNA261239	SAMN03076167	GCF_001601595.1		LOHK00000000	Illumina MiSeq	39.0x	CLC NGS Cell v. 8.5.1			137	6783146	66.06	21	102664	60	4	6521	99.9	99.3	100	0.1	wound	Infection
287.264	Pseudomonas aeruginosa strain 105777	Wound	MLST.paeruginosa.1419	PRJNA261239	SAMN03076164	GCA_001560865.1		LODH00000000	Illumina MiSeq	30.0x	CLC NGS Cell v. 8.5.1			105	7408561	65.33	13	179475	59	3	7319	99.8	98.6	100	0	wound	Infection
287.2	Pseudomonas aeruginosa strain Ps1	Wound	MLST.paeruginosa.644	PRJNA295426	SAMN04054213	GCF_001420535.1		LKAE00000000	Illumina HiSeq	30.0x	Velvet v. 4			30	6562808	66.32	5	523513	61	0	6334	99.8	98.9	99.7	1.6	urine	Urinary tract infection
1.41004e+06	Pseudomonas aeruginosa MRSN 321	Wound	MLST.paeruginosa.663	PRJNA223630	SAMN03486517	GCF_000982155.1		LBIG00000000	Illumina HiSeq 2000	68.2x	Celera Assembler v. 7.0			24	6266880	66.54	3	792494	55	4	5928	99.9	99.3	100	0	Wound	infection
1.41004e+06	Pseudomonas aeruginosa MRSN 317	Wound	MLST.paeruginosa.137	PRJNA223629	SAMN03486516	GCF_000982125.1		LBIH00000000	Illumina HiSeq 2000	67.3x	Celera Assembler v. 7.0			37	6348412	66.47	8	261625	56	4	6065	99.9	99.3	100	0	Wound	infection
287.148	Pseudomonas aeruginosa strain MRSN18971	Wound	MLST.paeruginosa.192	PRJNA240151	SAMN02673308	GCF_000710625.1		JFJU00000000	Illumina MiSeq	140.0x	Newbler v. 2.7			18	6391538	66.45	4	771336	59	1	6019	99.8	99.3	100	0	skin	wound infection
208964	Pseudomonas aeruginosa PAO1	Wound	MLST.Pseudomonas_aeruginosa.549	PRJNA331	SAMN02603714	GCA_000006765.1		AE004091				1	0	1	6264404	66.6	1	6264404	64	8	5836	99.9	99.9	99.7	0
1.40251e+06	Pseudomonas aeruginosa BWHPSA009	Wound	MLST.Pseudomonas_aeruginosa.241	PRJNA219870	SAMN02360681	GCA_000481525.1		AXQT00000000	Illumina	195.0x	allpaths v. R47552	0	0	44	6413827	66.4	4	509252	63	13	5960	99.7	99	100	0	Groin abscess
1.40251e+06	Pseudomonas aeruginosa BWHPSA008	Wound	MLST.paeruginosa.299	PRJNA219869	SAMN02360680	GCA_000481545.1		AXQU00000000	Illumina	136.0x	allpaths v. R47552	0	0	21	6473493	66.3	3	923870	61	12	6076	99.7	99.1	100	0	shin wound
1.40251e+06	Pseudomonas aeruginosa BWHPSA007	Wound	MLST.paeruginosa.1128	PRJNA219868	SAMN02360679	GCA_000481565.1		AXQV00000000	Illumina	131.0x	allpaths v. R47552	0	0	31	6753715	66.2	3	848663	62	13	6336	99.9	98.7	100	1.2	Abscess (abdominal)

## Sheet: Dataset S8. Fig S2, S10 Strains
Dataset S8. P. aeruginosa urinary isolates from the BV-BRC database used for comparative group analyses in Figures S2 and S10.
Genome ID	Genome Name	Genome Status	Strain	MLST	State/Province	Contigs	Size	GC Content	Contig L50	Contig N50	Coarse Consistency	Fine Consistency	CheckM Completeness	CheckM Contamination	Isolation Source	Collection Year	Geographic Location	Host Health
287.271	Pseudomonas aeruginosa 2019CK-00034	Complete	2019CK-00034	2406	N/A	1	7020963	65.9162	1	7020963	99.9	99.1	99.1	3	urine	2019	USA
287.264	Pseudomonas aeruginosa 2021CK-01281	Complete	2021CK-01281	823	N/A	2	6759487	65.9588	1	6174464	97.4	95.9	95.4	3.8	urine	2021	USA
287.357	Pseudomonas aeruginosa 2023CK-01620	Complete	2023CK-01620	309	N/A	1	7009390	65.9252	1	7009390	99.8	98.9	99.2	2.6	urine	2023	USA
287.342	Pseudomonas aeruginosa 2023CK-01621	Complete	2023CK-01621	1203	N/A	1	6964336	65.8997	1	6964336	99.6	97.5	97.7	3.1	urine	2023	USA
287.356	Pseudomonas aeruginosa 2024CK-00032	Complete	2024CK-00032	111	N/A	2	7296574	65.5799	1	7137446	100	98.8	99.4	3.2	urine	2023	USA
287.372	Pseudomonas aeruginosa 2024CK-00455	Complete	2024CK-00455	1203	N/A	1	7078966	65.8764	1	7078966	99.6	97.4	98.8	3.2	urine	2024	USA
287.357	Pseudomonas aeruginosa 266A2	WGS	266A2	111	Florida	2	7419792	65.5503	1	7221538	100	98.4	99.3	3.8	urine	2018	USA: FL	Uro-sepsis
287.118	Pseudomonas aeruginosa AZPAE14422	WGS	AZPAE14422	235	Oregon	90	6732223	66.05	9	203471	99.6	98.8	100	0	urinary tract infection	2009	Roseburg	UTI
287.118	Pseudomonas aeruginosa AZPAE14443	WGS	AZPAE14443	915	N/A	47	6268752	66.59	7	315676	99.6	99.5	100	0	urinary tract infection	2010	United States	UTI
287.118	Pseudomonas aeruginosa AZPAE14453	WGS	AZPAE14453	4188	Michigan	88	7052856	65.76	10	223315	99.7	99.1	100	0.3	urinary tract infection	2011	USA: Detroit	UTI
287.113	Pseudomonas aeruginosa AZPAE14726	WGS	AZPAE14726	235	N/A	164	6885273	65.84	22	97759	99.6	98.6	100	0.3	urinary tract infection	2012		UTI
287.109	Pseudomonas aeruginosa AZPAE14842	WGS	AZPAE14842	235	Oregon	80	6889407	65.93	10	235250	99.6	98.8	100	0.6	urinary tract infection	2006	Roseburg	UTI
287.109	Pseudomonas aeruginosa AZPAE14843	WGS	AZPAE14843	235	Oregon	125	6737478	65.98	11	204440	99.3	98.3	97.3	0	urinary tract infection	2006	Roseburg	UTI
287.988	Pseudomonas aeruginosa AZPAE14945	WGS	AZPAE14945	179	Michigan	73	6866953	66.05	10	279896	99.8	99.1	100	0.6	urinary tract infection	2009	Detroit	UTI
287.987	Pseudomonas aeruginosa AZPAE14946	WGS	AZPAE14946	27	Michigan	100	6592636	66.29	11	188562	99.7	99	100	0	urinary tract infection	2009	USA: Detroit	UTI
287.956	Pseudomonas aeruginosa AZPAE14978	WGS	AZPAE14978	244	Oregon	132	7130480	65.74	14	178310	99.5	98.3	99.7	0.3	urinary tract infection	2010	Roseburg	UTI
287.955	Pseudomonas aeruginosa AZPAE14979	WGS	AZPAE14979	235	Oregon	125	6751299	66.03	15	164952	99.1	98.1	100	0.3	urinary tract infection	2010	Roseburg	UTI
287.902	Pseudomonas aeruginosa AZPAE15016	WGS	AZPAE15016	253	Michigan	161	6756824	65.84	16	131367	99.5	98.7	99.1	0.3	urinary tract infection	2011	USA: Detroit	UTI
1.44754e+06	Pseudomonas aeruginosa BWH030	WGS	BWH030	235	Massachusetts	66	6451019	66.4	8	276777	99.6	99.3	100	0	urine	2013	Boston, MA
1.44754e+06	Pseudomonas aeruginosa BWH033	WGS	BWH033	244	Massachusetts	83	6723433	66	9	227928	99.7	99.2	100	0.3	urine	2013	Boston, MA
1.41824e+06	Pseudomonas aeruginosa BWH049	WGS	BWH049	1076	Massachusetts	22	6610309	66.3	4	659935	99.6	99	100	0	urine	2013	Boston, MA
1.41824e+06	Pseudomonas aeruginosa BWH052	WGS	BWH052	390	Massachusetts	22	6825294	66.2	5	438544	99.9	99	99.7	0.3	urine	2013	Boston, MA
1.41824e+06	Pseudomonas aeruginosa BWH054	WGS	BWH054	830	Massachusetts	45	7167262	65.9	4	728495	99.8	98.3	100	0.6	urine	2013	Boston, MA
1.41824e+06	Pseudomonas aeruginosa BWH055	WGS	BWH055	1800	Massachusetts	24	6420445	66.3	2	1863567	99.8	99.5	100	0	urine	2013	Boston, MA
1.41824e+06	Pseudomonas aeruginosa BWH058	WGS	BWH058	253	Massachusetts	6	6698783	66.1	1	3661179	99.8	99.1	100	0	urine	2013	Boston, MA
1.41825e+06	Pseudomonas aeruginosa BWH060	WGS	BWH060	298	Massachusetts	18	6763011	66.2	3	754707	99.7	99.1	100	0	urine	2013	Boston, MA
1.40254e+06	Pseudomonas aeruginosa BWHPSA044	WGS	BWHPSA044	253	Massachusetts	12	6896541	66	2	1523291	99.8	99	100	0	urine	2013	Boston, MA
1.40254e+06	Pseudomonas aeruginosa BWHPSA048	WGS	BWHPSA048	845	Massachusetts	13	5939118	66.4	3	703301	99	98.4	97.3	0.3	urine	2013	Boston, MA
1.4025e+06	Pseudomonas aeruginosa JJ692	WGS	JJ692	235	Minnesota	17	6735382	66.1	3	1406148	99.8	99.3	100	0	UTI		Minneapolis
287.314	Pseudomonas aeruginosa LACPHL-BACT-2023-00013	WGS	LACPHL-BACT-2023-00013	235	California	106	7022875	65.9362	15	155117	78.9	75	58.7	10.1	urine	2023	USA: California, Los Angeles County
287.314	Pseudomonas aeruginosa LACPHL-BACT-2023-00014	WGS	LACPHL-BACT-2023-00014	357	California	102	6724574	65.9663	9	279025	78.2	74.4	58.9	10.1	urine	2023	USA: California, Los Angeles County
287.314	Pseudomonas aeruginosa LACPHL-BACT-2023-00073	WGS	LACPHL-BACT-2023-00073	235	California	128	7063332	65.6262	18	136543	78.9	75.1	57.8	10.9	urine	2023	USA: California, Los Angeles County
287.325	Pseudomonas aeruginosa LACPHL-BACT-2023-00087	WGS	LACPHL-BACT-2023-00087	621	California	183	6962289	65.8791	22	99284	99.9	98.8	99	2.6	urine	2023	USA: California, Los Angeles County
287.325	Pseudomonas aeruginosa LACPHL-BACT-2023-00096	WGS	LACPHL-BACT-2023-00096	235	California	149	6769291	66.1124	23	95076	99.9	98.5	99.1	2.4	urine	2023	USA: California, Los Angeles County
287.325	Pseudomonas aeruginosa LACPHL-BACT-2023-00097	WGS	LACPHL-BACT-2023-00097	235	California	187	6983065	65.9231	30	75213	99.9	98.3	99.4	3	urine	2023	USA: California, Los Angeles County
287.325	Pseudomonas aeruginosa LACPHL-BACT-2023-00098	WGS	LACPHL-BACT-2023-00098	235	California	111	7014463	65.9358	18	111402	99.9	98.5	99.3	2.9	urine	2023	USA: California, Los Angeles County
287.325	Pseudomonas aeruginosa LACPHL-BACT-2023-00099	WGS	LACPHL-BACT-2023-00099	235	California	665	7223499	65.3604	114	19423	99.8	94.8	99	8.5	urine	2023	USA: California, Los Angeles County
287.325	Pseudomonas aeruginosa LACPHL-BACT-2023-00114	WGS	LACPHL-BACT-2023-00114	2621	California	86	6402523	66.3966	12	151123	99.9	99.4	99	0.9	urine	2023	USA: California, Los Angeles County
287.334	Pseudomonas aeruginosa LACPHL-BACT-2023-00128	WGS	LACPHL-BACT-2023-00128	235	California	139	7107036	65.6409	14	173410	99.9	98.2	99	3.1	urine	2023	USA: California, Los Angeles County
287.349	Pseudomonas aeruginosa LACPHL-BACT-2024-00041	WGS	LACPHL-BACT-2024-00041	1203	California	567	6926323	65.7556	74	25863	99.6	93.3	98.7	8.7	urine	2023	USA: California, Los Angeles County
287.349	Pseudomonas aeruginosa LACPHL-BACT-2024-00043	WGS	LACPHL-BACT-2024-00043	235	California	491	6553563	65.6154	70	25622	99.6	94	95.8	7.8	urine	2023	USA: California, Los Angeles County
287.35	Pseudomonas aeruginosa LACPHL-BACT-2024-00050	WGS	LACPHL-BACT-2024-00050	505	California	64	6409057	66.5008	12	184686	99.9	99.3	99.3	1.2	urine	2023	USA: California, Los Angeles County
287.349	Pseudomonas aeruginosa LACPHL-BACT-2024-00089	WGS	LACPHL-BACT-2024-00089	235	California	105	6625227	65.7369	11	184043	99.6	97.9	95.9	2.9	urine	2024	USA: California, Los Angeles County
287.369	Pseudomonas aeruginosa LACPHL-BACT-2024-00123	WGS	LACPHL-BACT-2024-00123	1203	California	118	7020161	65.9176	19	114636	99.6	97.6	98.7	3.3	urine	2024	USA: California
287.369	Pseudomonas aeruginosa LACPHL-BACT-2024-00129	WGS	LACPHL-BACT-2024-00129	235	California	129	7054454	65.6312	19	116879	99.6	97.8	97.1	3.4	urine	2024	USA: California
287.369	Pseudomonas aeruginosa LACPHL-BACT-2024-00131	WGS	LACPHL-BACT-2024-00131	235	California	746	6889000	65.4049	107	17230	99.6	92.4	96.8	10.2	urine	2024	USA: California
287.369	Pseudomonas aeruginosa LACPHL-BACT-2024-00132	WGS	LACPHL-BACT-2024-00132	235	California	169	7055016	65.6197	25	91321	99.6	97.5	97.1	3.7	urine	2024	USA: California
287.406	Pseudomonas aeruginosa LACPHL-BACT-2024-00280	WGS	LACPHL-BACT-2024-00280	386	California	65	6807984	65.7039	9	276160	99.7	98.7	99.1	1.9	urine	2024	USA: California
287.414	Pseudomonas aeruginosa LACPHL-BACT-2024-00387	WGS	LACPHL-BACT-2024-00387	235	California	94	7057989	65.6248	13	156202	99.6	97.7	97.1	3.5	urine	2024	USA: California
287.414	Pseudomonas aeruginosa LACPHL-BACT-2024-00388	WGS	LACPHL-BACT-2024-00388	235	California	138	7427785	65.6109	13	212112	99.8	98.1	99.2	3.8	urine	2024	USA: California
287.415	Pseudomonas aeruginosa LACPHL-BACT-2024-00408	WGS	LACPHL-BACT-2024-00408	235	California	149	7198220	65.57	18	121537	99.8	98	99.2	3.4	urine	2024	USA: California
287.416	Pseudomonas aeruginosa LACPHL-BACT-2024-00464	WGS	LACPHL-BACT-2024-00464	111	California	145	7628007	65.0641	19	137216	100	98.7	99.6	3.7	urine	2024	USA: California
287.426	Pseudomonas aeruginosa LACPHL-BACT-2025-00030	WGS	LACPHL-BACT-2025-00030	111	California	106	7224648	65.7313	12	205453	100	99	99.3	3.1	urine	2024	USA: California
287.426	Pseudomonas aeruginosa LACPHL-BACT-2025-00036	WGS	LACPHL-BACT-2025-00036	235	California	133	7047790	65.6252	17	140641	99.6	97.4	97.1	4	urine	2024	USA: California
287.427	Pseudomonas aeruginosa LACPHL-BACT-2025-00050	WGS	LACPHL-BACT-2025-00050	235	California	108	7061705	65.6314	15	151259	99.6	97.6	97.1	3.4	urine	2024	USA: California
1.43787e+06	Pseudomonas aeruginosa PA99	WGS	PA99	463	N/A	142	6343906	66.1	21	92875	98.6	97.6	98.2	0.3	urine		United States
287.276	Pseudomonas aeruginosa PB353	Complete	PB353	4783	New York	2	6497438	66.3107	1	6437515	99.9	99.4	99.1	1.7	urine	2016	USA: New York
287.276	Pseudomonas aeruginosa PB354	Complete	PB354	4783	New York	2	6494275	66.3155	1	6434352	99.9	99.3	99.1	1.7	urine	2016	USA: New York
1.40249e+06	Pseudomonas aeruginosa S54485	WGS	S54485	308	Washington	19	7002867	66	3	748575	99.9	99	100	0	UTI		Seattle, WA
287.145	Pseudomonas aeruginosa strain 2021EL-00122	WGS	2021EL-00122	235	N/A	195	7142287	65.8045	28	85003	94.21	90.78	99.16	4.27	urine	2020	USA
287.148	Pseudomonas aeruginosa strain 2021EL-00145	WGS	2021EL-00145	111	N/A	149	7178088	65.6327	17	152507	94.21	90.9	99.25	2.83	urine	2021	USA
287.851	Pseudomonas aeruginosa strain 63	WGS	63	235	Massachusetts	101	6713388	66.2648	12	208380	94.21	91.38	98.78	2.69	urine	2015	USA:Boston
287.141	Pseudomonas aeruginosa strain CLB 24388	WGS	CLB 24388	17	Texas	36	7091263	65.7679	4	659943	94.03	90.84	99.53	2.52	urine	2004	USA: Texas
287.456	Pseudomonas aeruginosa strain F34365	WGS	F34365	1076	New York	4	6544509	66.32	1	3980214	99.8	99.2	100	0.9	urine	2012	USA: New York, NY	cancer
287.568	Pseudomonas aeruginosa strain F5677	Complete	F5677	111	New York	1	6645227	65.8851	1	6645227	99.7	99	99.7	0.3	urine	2012	USA: New York	Cancer
287.732	Pseudomonas aeruginosa strain JJ692	WGS	JJ692	235	Minnesota	37	6691266	66.1375	5	335059	94.33	91.5	98.87	1.62	urinary tract infection		USA: Minneapolis
287.567	Pseudomonas aeruginosa strain M74707	WGS	M74707	274	New York	4	6431245	66.2374	1	4218534	99.7	99	98.8	0.9	urine	2012	USA: New York	Cancer
287.786	Pseudomonas aeruginosa strain MRSN11285	WGS	MRSN11285	3030	N/A	78	6650291	66.1636	7	314280	94.09	91.2	98.87	1.89	urine	2012	United States
287.785	Pseudomonas aeruginosa strain MRSN12283	WGS	MRSN12283	646	N/A	56	6301640	66.4996	7	295453	94.15	91.74	99.2	0.75	urine	2012	United States
287.786	Pseudomonas aeruginosa strain MRSN13488	WGS	MRSN13488	1414	N/A	38	5912421	66.5029	3	466471	93.07	90.6	95.07	0.75	urine	2012	United States
287.785	Pseudomonas aeruginosa strain MRSN15566	WGS	MRSN15566	2855	N/A	238	6408848	66.39	30	64051	94.45	91.44	98.92	1.75	urine	2013	United States
287.782	Pseudomonas aeruginosa strain MRSN16345	WGS	MRSN16345	211	N/A	177	6333273	66.5116	21	86231	94.33	91.02	99.06	1.75	urine	2013	United States
287.782	Pseudomonas aeruginosa strain MRSN1688	WGS	MRSN1688	699	N/A	74	6606996	66.1484	7	301514	94.27	91.86	99.3	1.66	urine	2010	United States
287.781	Pseudomonas aeruginosa strain MRSN1938	WGS	MRSN1938	677	N/A	317	7052906	66.1162	25	82995	93.91	90.72	99.34	3.18	urine	2010	United States
287.803	Pseudomonas aeruginosa strain MRSN2144	WGS	MRSN2144	179	N/A	129	7032738	65.7908	9	172201	94.09	91.14	99.01	2.87	urine	2010	United States
287.78	Pseudomonas aeruginosa strain MRSN25678	WGS	MRSN25678	3039	N/A	299	6509751	66.2153	36	60269	94.45	91.14	97.94	2.87	urine	2014	United States
287.781	Pseudomonas aeruginosa strain MRSN29192	WGS	MRSN29192	3010	N/A	52	6375161	66.4394	4	481330	94.39	91.92	99.34	0.84	urine	2015	United States
287.783	Pseudomonas aeruginosa strain MRSN351791	WGS	MRSN351791	252	N/A	248	6812488	65.9388	14	164830	94.45	90.84	99.16	3.31	urine	2015	United States
287.781	Pseudomonas aeruginosa strain MRSN3587	WGS	MRSN3587	164	N/A	186	6494873	66.3672	23	91103	93.85	90.9	99.25	2.38	urine	2011	United States
287.78	Pseudomonas aeruginosa strain MRSN373401	WGS	MRSN373401	347	N/A	75	6985982	65.9715	6	428042	94.21	91.14	99.39	2.83	urine	2016	United States
287.803	Pseudomonas aeruginosa strain MRSN401528	WGS	MRSN401528	3042	N/A	98	6486368	66.1404	6	328812	94.27	91.74	97.09	1.25	urine	2016	United States
287.78	Pseudomonas aeruginosa strain MRSN436311	WGS	MRSN436311	3013	N/A	52	6473360	66.416	5	426480	94.15	91.2	98.31	1.43	urine	2016	United States
287.779	Pseudomonas aeruginosa strain MRSN4841	WGS	MRSN4841	235	N/A	124	6475204	66.2528	9	226413	94.21	91.32	98.45	1.52	urine	2011	United States
287.778	Pseudomonas aeruginosa strain MRSN552	WGS	MRSN552	1654	N/A	54	6444919	66.355	6	349442	94.33	91.68	99.01	1.02	urine	2010	United States
287.778	Pseudomonas aeruginosa strain MRSN5524	WGS	MRSN5524	235	N/A	151	6725073	65.9956	14	134105	93.85	90.84	98.26	2.43	urine	2004	United States
287.778	Pseudomonas aeruginosa strain MRSN6695	WGS	MRSN6695	497	N/A	55	6235816	66.5763	6	349927	94.39	91.74	99.48	1.02	urine	2012	United States
287.78	Pseudomonas aeruginosa strain MRSN6739	WGS	MRSN6739	3015	N/A	67	6298064	66.4781	5	349848	94.51	91.86	99.16	0.84	urine	2011	United States
287.778	Pseudomonas aeruginosa strain MRSN8912	WGS	MRSN8912	532	N/A	132	6986301	65.7187	9	195309	94.21	91.38	99.34	2.47	urine	2007	United States
287.777	Pseudomonas aeruginosa strain MRSN8915	WGS	MRSN8915	111	N/A	329	7064713	65.6805	29	66940	94.15	90.72	98.73	3.75	urine	2007	United States
287.779	Pseudomonas aeruginosa strain MRSN9718	WGS	MRSN9718	1601	N/A	300	6861353	66.0195	35	61923	94.09	90.3	99.16	3.71	urine	2012	United States
287.779	Pseudomonas aeruginosa strain MRSN9873	WGS	MRSN9873	3045	N/A	192	7146707	65.4882	16	127544	93.61	90.05	98.08	3.31	urine	2012	United States
287.979	Pseudomonas aeruginosa strain PS1934	WGS	PS1934	298	Illinois	236	7215523	65.5419	18	131560	93.73	90.3	97.47	3.53	urine	2007	USA: Chicago, Illinois
287.978	Pseudomonas aeruginosa strain PS1948	WGS	PS1948	446	Illinois	162	6881180	66.0664	15	148172	94.09	91.08	98.73	2.29	urine	2007	USA: Chicago, Illinois
287.737	Pseudomonas aeruginosa strain S54485	WGS	S54485	308	Washington	49	6864662	66.0727	5	406344	94.39	91.44	99.44	2.34	urinary tract infection		USA: Seattle
287.102	Pseudomonas aeruginosa strain ST773	Complete	ST773	773	Texas	1	6835731	66.0943	1	6835731	94.21	91.32	99.16	1.75	urine	2017	USA:Houston	sepsis
287.732	Pseudomonas aeruginosa strain U2504	WGS	U2504	235	Florida	55	6827994	65.9929	6	323662	94.33	91.44	98.92	1.75	urinary tract infection		USA: Gainesville
287.104	Pseudomonas aeruginosa strain UMB0501	WGS	UMB0501	111	Illinois	158	5999852	66.392	25	68340	93.49	90.78	95.82	1.48	urine		USA: Maywood, IL
287.104	Pseudomonas aeruginosa strain UMB0801	WGS	UMB0801	348	Illinois	231	6841150	66.0015	40	54586	94.09	90.42	99.2	4.14	urine		USA: Maywood, IL
287.104	Pseudomonas aeruginosa strain UMB1204	WGS	UMB1204	708	Illinois	163	6270797	66.5301	25	64224	94.15	91.14	99.34	1.75	urine		USA: Maywood, IL
287.104	Pseudomonas aeruginosa strain UMB151	WGS	UMB151	4812	Illinois	209	6469506	66.3564	36	56329	94.58	91.32	99.11	2.34	urine		USA: Maywood, IL
287.104	Pseudomonas aeruginosa strain UMB2231	WGS	UMB2231	3323	Illinois	145	6051368	66.3957	24	77319	93.85	90.9	95.07	1.75	urine		USA: Maywood, IL
287.104	Pseudomonas aeruginosa strain UMB4836	WGS	UMB4836	991	Illinois	262	6505817	66.2537	47	44956	94.27	90.66	99.2	2.83	urine		USA: Maywood, IL
287.104	Pseudomonas aeruginosa strain UMB6995	WGS	UMB6995	17	Illinois	233	7016181	66.0644	39	52399	94.21	90.6	99.53	3.4	urine		USA: Maywood, IL
287.104	Pseudomonas aeruginosa strain UMB7567	WGS	UMB7567	4813	Illinois	200	6321018	66.1992	34	52532	93.55	90.17	97.33	2.34	urine		USA: Maywood, IL
287.104	Pseudomonas aeruginosa strain UMB7777	WGS	UMB7777	17	Illinois	202	7017085	66.0577	33	62102	94.15	90.6	99.53	3.49	urine		USA: Maywood, IL
287.746	Pseudomonas aeruginosa strain Us411	WGS	Us411	1394	Texas	34	6353432	66.4244	4	585547	94.21	91.56	99.44	0.75	urine	1991	USA: San Antonio
287.731	Pseudomonas aeruginosa strain X24509	WGS	X24509	527	Washington	37	6405850	66.3645	3	521474	94.51	91.92	99.11	0.93	urinary tract infection		USA: Seattle
1.4025e+06	Pseudomonas aeruginosa U2504	WGS	U2504	235	Florida	28	7049946	65.9	4	684359	99.8	99.2	100	0	UTI		Gainesville, FL
1.40249e+06	Pseudomonas aeruginosa UDL	WGS	UDL	2621	Florida	18	6288577	66.5	3	1017436	99.8	99.7	100	0	UTI		Gainesville, FL
1.40249e+06	Pseudomonas aeruginosa X24509	WGS	X24509	527	Washington	23	6421104	66.3	3	908542	99.7	99.4	100	0.3	UTI		Seattle, WA
