# Supplementary material for: Emerging pathogens in urinary tract infections: virulence and phenotypic characterization of Pseudomonas aeruginosa strains
Source: mSphere. 2026 May 13;11(6):e00151-26. doi: 10.1128/msphere.00151-26 (PMC13317196; doi:10.1128/msphere.00151-26)
Supplement: Supplemental Tables — Tables S1–S4. [file msphere.00151-26-s0003.xlsx]

## Sheet: Table S1
Table S1. Minimum inhibitory concentration (MIC) ranges (µg/mL) used to classify antimicrobial resistance phenotypes.
Resistance Classification	Aztreonam	Cefepime	Ceftazidime	Levofloxacin	Meropenem	Moxifloxacin	Piperacillin/Taz
Susceptible (S)	<=8	<=8	<=8	<=1	<=2	<=2	<=16/4
Intermediate (I)	16	16	16	2	4	4	32/4
Resistant (R)	>=32	>=32	>=32	>=4	>=8	>=8	>=64/4

## Sheet: Table S2
Table S2. Protein sequences used in BLAST analysis.
Gene Name	Source Organism	Protein ID	RefSeq Locus Tag
exoS	PAO1	NP_252530	PA3841
exoS	ATCC 27853	NP_252530	NP446_05400
exoY	PAO1	NP_250881	PA2191
exoY	ATCC 27853	NP_250881	NP446_15800
exoU	PA14	ABJ10150	PA14_51530
exoU	PA103	AAC16023	PA103_3044
exoT	PAO1	NP_248734	PA0044
exoT	PA103	XBO18659	PA103_5590
exoT	ATCC 27853	NP_248734	NP446_00270
toxA	PAO1	NP_249839	PA1148
pvdA	PAO1	NP_251076	PA2386
lasR	PAO1	NP_250121	PA1430
mvfR	PAO1	NP_249694	PA1003
pqsA	PAO1	NP_249687	PA0996
rhlR	PAO1	NP_252167	PA3477
algC	PAO1	NP_254009	PA5322
pelB	PAO1	NP_251753	PA3063
fliC	PAO1	NP_249783	PA1092
flaA	ATCC 27853	P21184	NP446_21615
flaA	PA103	P21184	PA103_2482
pilA	PAO1	NP_253215	PA4525
sadB	PAO1	NP_254033	PA5346
mexR	PAO1	NP_249115	PA0424
ndvB	PAO1	NP_249854	PA1163
plcH	PAO1	NP_249535	PA0844
lasA	PAO1	NP_250562	PA1871
aprA	PAO1	NP_249940	PA1249
hasAp	PAO1	NP_252097	PA3407
fleQ	PAO1	NP_249788	PA1097
parS	PAO1	NP_250489	PA1798

## Sheet: Table S3
Table S3. Logistic regression outputs for serotype, ST type, and AMR
Outcome	Predictor	Odds Ratio	95% CI
O6 serotype	IDC	3.854	1.19−13.6
	DM	0.607	0.17−2.03
	IDC	4.02	1.20−15.40
	Sex	0.476	0.12−1.63
	IDC	3.11	0.99−10.37
	Age	1.001	0.97−1.03
Aztreonam non-susceptibility (I+R)	Novel ST	2.45	0.68−9.09
	Race	2.63	0.66−13.81
Recurrent UTI	type A flagellin (flaA)	5.94	1.57−25.19
	Sex	1.6	0.39−7.26
	IDC	0.93	0.21−4.05

## Sheet: Table S4
Table S4. Linear regression output for growth in human urine
Model type	Predictor	β coefficient	95% CI	P value
Univariable	Co-infection	3.39	0.89 – 5.89	0.0088
Univariable	O11 serotype	-1.83	-3.57 – -0.09	0.04
Univariable	ParS+	2.44	0.42 – 4.46	0.019
Multivariable	Co-infection	3.17	0.79 – 5.54	0.0099
Multivariable	O11 serotype	-1.86	-3.64 – -0.08	0.0409
Multivariable	ParS+	1.42	-0.62 – 3.45	0.1687
Multivariable model statistics: R² = 0.255; F(3,51) = 5.82; P = 0.0017; n = 55.
